# Supplementary material for: Divergence of the Yeast Transcription Factor FZF1 Affects Sulfite Resistance
Source: PLoS Genet. 2012 Jun 14;8(6):e1002763. doi: 10.1371/journal.pgen.1002763 (PMC3375221; doi:10.1371/journal.pgen.1002763)
Supplement: Dataset S1 — Noncoding regions showing evidence for substitution rate heterogeneity across four Saccharomyces species. (XLS) [file pgen.1002763.s001.xls]

## Sheet: DatasetS1
Dataset S1. Noncoding regions showing evidence for substitution rate heterogeneity across four Saccharomyces species.
			Unconstrained substitution rates					Constrained substitution rates
5' gene	3' gene	P-value (uncorrected)	Scer	Spar	Node (Scer – Spar ancestor)	Smik	Sbay	Scer	Spar	Node (Scer – Spar ancestor)	Smik	Sbay
YMR021C	YMR022W	0	0.124504	1.13877	0.0857568	0.14045	0.207886	0.232958	0.130232	0.123856	0.313361	0.564284
YLR288C	YLR289W	0	0.0782335	0.0280407	0.35323	1.37576	0.351208	0.263043	0.146483	0.139794	0.354135	0.637126
YJL072C	YJL071W	0	0.12948	0.0843428	0.177452	1.21103	0.222047	0.237477	0.132275	0.12613	0.319849	0.575093
YNL321W	YNL320W	0	0	0.00362318	0.22701	0.156579	0.432745	0.123319	0.0686776	0.0656264	0.165909	0.298807
YNL329C	YNL328C	0	0	0.00503751	0.179002	0.225219	0.386393	0.123477	0.0687626	0.0656616	0.166125	0.299139
YNL326C	YNL325C	0	0	0.0135192	0.288784	0.277788	0.535704	0.163833	0.0912464	0.0872493	0.220525	0.397117
YOL030W	YOL028C	0	1.79734	0.0982824	0.0716965	0.168672	0.41549	0.33319	0.185321	0.176808	0.447531	0.80591
YMR031C	YMR032W	0	1.18678	0	0.198315	0.147122	0.202609	0.234293	0.130132	0.124368	0.314424	0.566161
YHR185C	YHR186C	0	0.284338	0.233944	0	0.621759	0.361608	0.267292	0.148972	0.141703	0.359905	0.646827
YNL328C	YNL327W	0	0.00189291	0.000716781	0.155567	0.169195	0.354083	0.106797	0.0594637	0.0569496	0.14377	0.258985
YDR256C	YDR257C	0	0.0822592	0.0921702	0.137664	1.25753	0.253954	0.226712	0.126258	0.120377	0.305442	0.549079
YOR330C	YOR332W	0	0.0409788	0.032237	0.217556	2.11293	0.698135	0.162015	0.0902242	0.0861172	0.218049	0.392542
YLR363C	YLR363W-A	0	0.145108	0.0954655	0.111185	1.37484	0.302512	0.215811	0.120195	0.114595	0.290613	0.522608
YNL330C	YNL329C	0	0	0.0217564	0.302539	0.18791	0.364359	0.137343	0.0764921	0.0731083	0.184758	0.332733
YOR288C	YOR289W	0	0.156904	0.108792	0.227638	1.01611	0.257511	0.267052	0.148722	0.141877	0.359586	0.646662
YNL331C	YNL330C	0	0.00441277	0.0122013	0.199298	0.316924	0.76534	0.176558	0.0983288	0.0940936	0.237892	0.428595
YNL086W	YNL085W	0	0.1364	0.42458	0.049098	0.169798	0.28589	0.165866	0.0926205	0.0881237	0.223096	0.401751
YHL008C	YHL007C	0	0.770948	0.118588	0.0712519	0.140016	0.418615	0.219169	0.121673	0.116138	0.293796	0.529326
YDR370C	YDR371W	0	0.187625	1.35001	0	0.282219	0.275897	0.174747	0.0974541	0.0928099	0.235107	0.423224
YIL043C	YIL042C	0	0	0.236888	0.641887	0.171069	0.150751	0.220927	0.123137	0.117589	0.297087	0.534952
YLR002C	YLR003C	0	0.724519	0.1775	0.0595262	0.299403	0.404786	0.278424	0.154809	0.147614	0.373801	0.672932
YPR098C	YPR100W	0	0.0787474	0.200916	0.595923	0.237595	0.234916	0.240349	0.134087	0.128193	0.323262	0.58194
YOR207C	YOR208W	0	0.0926841	0.0826238	0.166392	1.24037	0.122614	0.131527	0.0732734	0.069838	0.177082	0.31851
YPR085C	YPR086W	0	0.151679	0.7406	0.102144	0.44194	0.202423	0.311897	0.173919	0.165593	0.419478	0.755146
YMR138W	YMR139W	2.22e-16	0.0910904	0.0555	0.0645527	0.420393	0.15821	0.127943	0.0712529	0.0679227	0.172302	0.309775
YNL327W	YNL326C	1.67e-15	0.00620898	0.00706421	0.316679	0.140336	0.211931	0.111326	0.0619978	0.059236	0.149727	0.269621
YOL124C	YOL123W	1.67e-15	0.0851196	0.133859	0.0924434	0.241057	0.187793	0.131474	0.0733756	0.0699316	0.177044	0.318337
YJL143W	YJL141C	8.22e-15	0.161707	0.0791625	0.0314711	0.178706	0.820822	0.182586	0.101669	0.0968575	0.245519	0.442654
YGL057C	YGL056C	1.54e-14	0.169001	0.209435	0.256338	0	1.63336	0.277327	0.154518	0.147315	0.372884	0.672141
YHR181W	YHR182W	3.82e-14	0.0468732	0	0.194597	0.194327	0.325751	0.123423	0.0687212	0.0656626	0.166035	0.298974
YKR080W	YKR081C	1.5e-13	0.051689	0.0389362	0.480783	0	0.502596	0.164731	0.0917421	0.0876464	0.22151	0.399006
YNL233W	YNL232W	8.62e-13	0.224222	0.102244	0.0647711	0.220062	1.51255	0.255135	0.142079	0.135438	0.343076	0.618344
YER167W	YER168C	1.82e-12	0.122589	0.195002	0.682001	0.273589	0.422796	0.285877	0.159269	0.152171	0.384497	0.692292
YHR135C	YHR136C	5.44e-12	0.0514106	0.0442086	0.0739026	0.111281	0.609857	0.128776	0.0717309	0.0684114	0.173216	0.31214
YIR004W	YIR005W	5.53e-12	0.116156	0.058108	0.353757	0.305498	0.319734	0.193954	0.108016	0.103242	0.260933	0.469709
YDR130C	YDR131C	9.6e-12	0.0999523	0.106941	0.0914121	1.07912	0.505767	0.273701	0.152464	0.145398	0.368448	0.662962
YKL008C	YKL007W	1.11e-11	0.0676587	0.0426134	0.0602488	0.101736	0.428134	0.111452	0.0620707	0.0592099	0.149886	0.270214
YKL087C	YKL086W	2.16e-11	0.165137	0.0671178	0.149845	0.212389	1.03799	0.232155	0.129284	0.12333	0.312249	0.562774
YOR247W	YOR249C	7.79e-11	0	0.0627939	0.106158	0.24875	0.609148	0.15869	0.0883937	0.0842847	0.21353	0.384588
YPL170W	YPL169C	2.38e-10	0.0239191	0.136623	0.0311749	0.248618	0.898569	0.17513	0.0975926	0.0930264	0.235628	0.424457
YKL217W	YKL216W	2.75e-10	0.204034	0.11754	0.252865	0.462588	0.576926	0.270125	0.150463	0.143838	0.363798	0.654404
YHR035W	YHR036W	3.03e-10	0.0513831	0.0285382	0.0206631	0.13216	0.879843	0.107679	0.0599731	0.0571877	0.144838	0.260909
YJR122W	YJR123W	4.3e-10	0.142882	0.16074	0.0548215	0.250527	0.225304	0.146682	0.0818131	0.0778912	0.197407	0.355126
YOR091W	YOR092W	4.82e-10	0.0738851	0.0801305	0.0798604	0.105634	0.502503	0.131288	0.0731675	0.0697613	0.176579	0.318302
YOL011W	YOL010W	5.12e-10	0.148553	0.0768426	0.0414463	0.149721	0.667926	0.166069	0.0924919	0.0881451	0.223299	0.402519
YPR097W	YPR098C	5.33e-10	0.591593	0.157707	0.237641	0.140777	0.839474	0.303786	0.169065	0.161289	0.408066	0.735348
YDR123C	YDR124W	5.54e-10	0.151019	0.0747119	0.100255	0.0816052	0.480249	0.145245	0.0808858	0.0771773	0.195146	0.351956
YHR176W	YHR177W	8.53e-10	0.0836357	0.075047	0.0343453	0.149004	0.445375	0.125563	0.0699895	0.0666455	0.168941	0.304527
YER094C	YER095W	8.77e-10	0.107179	0.101975	0.144042	0.865499	0.172005	0.133038	0.0741248	0.0706535	0.179036	0.322162
YNL121C	YNL119W	1.15e-09	0.149263	0.149426	0.247615	0.280525	0.243817	0.190469	0.106142	0.101379	0.256196	0.461107
YML121W	YML120C	1.18e-09	0.0406702	0.0396333	0	0.135662	0.435544	0.0983558	0.0547904	0.0522293	0.132325	0.238375
YJR137C	YJR138W	1.22e-09	0.149855	0.144383	0.207815	0.221425	0.377725	0.194105	0.108257	0.103516	0.261022	0.470019
YGL063W	YGL062W	1.24e-09	0.0665703	0.0453477	0.0773682	0.0733323	0.465096	0.112392	0.0626081	0.0597158	0.151147	0.272413
YFL026W	YFL025C	1.3e-09	0.164775	0.0755851	0.185615	0.159303	1.26499	0.239371	0.133299	0.127192	0.3219	0.580058
YIL155C	YIL154C	1.67e-09	0.0715368	0.0276318	0.100539	0.0847872	0.585514	0.130897	0.0728953	0.0695569	0.176035	0.317191
YPR156C	YPR157W	1.79e-09	0.0493499	0.0350458	0.0489028	0.11059	0.272908	0.0853908	0.0475715	0.0453863	0.114911	0.20708
YLR046C	YLR047C	2.66e-09	0.202005	0.0968087	0.484555	0.259205	0.918404	0.304978	0.169861	0.162304	0.410261	0.738993
YPL015C	YPL014W	5.3e-09	0.0850166	0.0495316	0.0693894	0.161608	0.508227	0.135888	0.0756848	0.0721867	0.182803	0.329429
YOL070C	YOL069W	5.36e-09	0.139539	0.024373	0.0343265	0.162577	1.13877	0.149861	0.0834452	0.079575	0.20154	0.363068
YGR010W	YGR012W	7.59e-09	0.177135	0.111227	0.153499	0.191981	1.0841	0.248385	0.138351	0.131936	0.33403	0.602023
YOL137W	YOL136C	8.95e-09	0.241011	0.0421781	0.0117874	0.174661	0.520772	0.158297	0.0880751	0.0839585	0.212783	0.383338
YKR099W	YKR100C	1.16e-08	0.127948	0.182261	0.154785	0.610423	0.401284	0.238973	0.133134	0.126988	0.321735	0.578771
YFR047C	YFR048W	1.32e-08	0.140432	0.124074	0.128005	0.242804	0.743017	0.213961	0.119277	0.11374	0.287874	0.518924
YNR009W	YNR010W	1.39e-08	0.132224	0.0237021	0.260429	0.231595	0.210123	0.145687	0.0811233	0.0775183	0.195934	0.352753
YMR112C	YMR113W	1.39e-08	0.142275	0.0748973	0.0185696	0.410531	0.84677	0.216798	0.120745	0.115115	0.29178	0.525497
YDR226W	YDR227W	1.67e-08	0.179951	0.0854141	0.0694869	0.63936	0.316928	0.182942	0.101879	0.0971218	0.246225	0.442955
YDR221W	YDR222W	2.29e-08	0.0796562	0.0505388	0.0299075	0.104369	0.412798	0.10727	0.0597515	0.0569439	0.14427	0.260008
YMR250W	YMR251W	2.65e-08	0.202348	0.162641	0.00748366	0.395331	1.50234	0.288265	0.160568	0.15305	0.387746	0.698643
YML014W	YML013W	2.91e-08	0.00908459	0.00819554	0.385771	0.973529	0	0.224881	0.125245	0.119429	0.302537	0.544534
YDR054C	YDR055W	3.27e-08	0.0802868	0.0467971	0.0399177	0.14576	0.373509	0.111329	0.0620096	0.0590928	0.149803	0.269961
YOR097C	YOR098C	3.52e-08	0.124492	0.0859875	0.176092	0.138626	0.759376	0.195913	0.109123	0.104141	0.263464	0.474813
YML011C	YML010W	3.89e-08	0.197345	0.0392191	0.0794613	0.1886	1.02659	0.20447	0.113847	0.108565	0.274973	0.495414
YKR061W	YKR062W	3.98e-08	0.116936	0.0913002	0.0982233	0.189552	0.151826	0.114261	0.063662	0.0607564	0.153694	0.27654
YKL080W	YKL079W	4e-08	0.101302	0.0932939	0.0812002	0.144977	0.78162	0.174896	0.0974245	0.0929105	0.235232	0.423871
YLR451W	YLR452C	4.04e-08	0.147716	0.121469	0.254219	0.355914	1.00993	0.266748	0.148585	0.141821	0.358961	0.646519
YBR106W	YBR107C	4.73e-08	0.129356	0.0683248	0.100162	0.278683	0.72503	0.198649	0.110631	0.105533	0.267292	0.48153
YOL130W	YOL129W	5.17e-08	0.30223	0.147	0.0615195	0.302128	1.10411	0.288073	0.160393	0.152855	0.387281	0.698051
YMR251W-A	YMR252C	7.43e-08	0.102935	0.139856	0.199855	0.211521	0.196194	0.151302	0.0843186	0.0804931	0.203507	0.366345
YMR286W	YMR287C	8.86e-08	0.0871341	0.0713432	0.0183351	0.530797	0.345868	0.167207	0.0931363	0.0887881	0.225071	0.404995
YNL080C	YNL079C	1.31e-07	0.0406062	0.0322526	0.051279	0.109649	0.333818	0.0910014	0.0506911	0.048352	0.122422	0.220553
YJR017C	YJR019C	1.52e-07	0.721599	0.328727	0	0.203732	0.408712	0.232011	0.129215	0.123228	0.311921	0.561677
YDR167W	YDR168W	1.55e-07	0.0827288	0.119415	0.283134	0.186336	0.215246	0.154464	0.0860589	0.0821855	0.20774	0.374052
YGL187C	YGL186C	2.83e-07	0.168243	0.149236	0.0840713	0.30492	0.284377	0.170924	0.0952843	0.0907705	0.230023	0.413748
YJR062C	YJR063W	2.88e-07	0.146559	0.148639	0.273734	0.249909	0.248333	0.191349	0.106605	0.1018	0.257346	0.463278
YGL238W	YGL237C	3.7e-07	0.033534	0.0536981	0.0589681	0.114085	0.478903	0.114323	0.0636848	0.0607366	0.153779	0.277026
YBR240C	YBR241C	3.94e-07	0.114234	0.0772057	0.157999	0.217188	0.245121	0.142632	0.0794585	0.07593	0.191886	0.345328
YKL179C	YKL178C	3.99e-07	0.212536	0.141922	0.131232	0.414325	0.33088	0.216298	0.12051	0.114912	0.291107	0.523556
YML070W	YML069W	5.75e-07	0.120228	0.110752	0.330562	0.302855	0.173031	0.178244	0.0992494	0.094751	0.239695	0.431458
YLL004W	YLL003W	7.3e-07	0.0905438	0.105555	0.0504261	0.581933	0.402663	0.196509	0.109453	0.104368	0.264493	0.475955
YOR081C	YOR083W	7.35e-07	0.0512977	0.0717564	0.0342451	0.099676	0.432691	0.109118	0.0608028	0.0579547	0.146777	0.264444
YDR191W	YDR192C	8.25e-07	0.387629	0.184893	0.0239819	0.322191	0.141734	0.179562	0.100013	0.0953542	0.24149	0.434724
YOR100C	YOR101W	8.27e-07	0.10753	0.0740135	0.0668039	0.180924	0.497085	0.149858	0.0834957	0.0795882	0.20162	0.363373
YLR378C	YLR380W	9.27e-07	0.0926855	0.0631273	0.0468529	0.145411	0.410165	0.124273	0.0692354	0.0659729	0.167169	0.301312
YAL061W	YAL060W	9.76e-07	0.129637	0.0516832	0.151525	0.211944	0.656612	0.187084	0.104181	0.0994389	0.251651	0.453369
YDR228C	YDR229W	1.03e-06	0.281856	0.170782	0.0840008	0.436103	0.430743	0.241673	0.134677	0.128254	0.325154	0.584879
YER028C	YER029C	1.12e-06	0.11508	0.0708604	0.0869169	0.226038	0.587441	0.171133	0.0953185	0.0909199	0.230256	0.414845
YGR055W	YGR056W	1.17e-06	0.0867723	0.0633409	0.170115	0.229087	0.394486	0.15835	0.0882029	0.0842426	0.213064	0.38364
YOL002C	YOL001W	1.18e-06	0.0321433	0.030214	0.044522	0.0972155	0.223666	0.0710301	0.039574	0.037752	0.0955752	0.17216
YAL034W-A	YAL034C	1.23e-06	0.134417	0.015674	0.365837	0.121549	0.22522	0.154558	0.0860648	0.082188	0.207835	0.374259
YJL071W	YJL070C	1.33e-06	0.168731	0.328269	0.141159	0.300425	0.163046	0.197299	0.10995	0.104843	0.265372	0.477759
YOL100W	YOL098C	1.42e-06	0.137459	0.171036	0.509038	0.257731	0.487246	0.258853	0.144208	0.137704	0.348144	0.626918
YPL010W	YPL009C	1.5e-06	0.0910776	0.0449738	0.173756	0.427159	0.231993	0.156812	0.0873303	0.0833306	0.210999	0.379765
YGL202W	YGL201C	1.51e-06	0.493459	0.20856	0.0955419	0.305982	0.365526	0.266348	0.148307	0.141428	0.358065	0.644664
YKL206C	YKL205W	1.82e-06	0.00407783	0.0407794	0.2027	0	1.21459	0.0832103	0.0463512	0.0442041	0.111932	0.201566
YIR034C	YIR035C	1.97e-06	0.0225432	0.0499479	0.11216	0.121925	0.451666	0.123685	0.0688932	0.0657349	0.166362	0.299662
YMR109W	YMR110C	2.4e-06	0.296313	0.415813	0.227761	0.352499	0.2629	0.293784	0.163695	0.156093	0.395107	0.711351
YGL023C	YGL022W	2.41e-06	0.12573	0.0211512	0.360767	0.114695	0.404474	0.164213	0.0914014	0.087298	0.220756	0.397599
YGL197W	YGL196W	2.87e-06	0.157043	0.189766	0.190007	0.19835	0.732224	0.24275	0.135345	0.129087	0.326463	0.588386
YKL091C	YKL090W	3.12e-06	0.17964	0.122745	0.092003	0.219865	0.661991	0.207097	0.115402	0.109958	0.278483	0.502121
YMR145C	YMR146C	3.79e-06	0.0630326	0.037991	0.030943	0.105596	0.29343	0.0863243	0.0480826	0.0458302	0.116125	0.209251
YAL055W	YAL054C	4.48e-06	0.0344618	0.0463561	0.172671	0.0449476	0.483811	0.120066	0.0668788	0.0638148	0.161477	0.290867
YJL196C	YJL194W	5.06e-06	0.0584697	0.0788528	0.0869133	0.144682	0.41145	0.127838	0.0712474	0.0679532	0.171991	0.309854
YOR128C	YOR129C	5.13e-06	0.207677	0.143321	0.287932	0.278294	0.433847	0.238539	0.132887	0.12698	0.320783	0.577542
YGL255W	YGL254W (FZF1)	5.51594e-06	0.33695	0.148859	0	0.222693	0.290288	0.174805	0.0973486	0.0927811	0.235059	0.4232
YJL140W	YJL139C	5.67e-06	0.134946	0	0.231905	0.161376	1.62794	0.214551	0.119483	0.113987	0.288562	0.519731
YJL210W	YJL209W	5.97e-06	0.0681881	0.143356	0.0619235	0.404943	0.284792	0.163755	0.0912479	0.086979	0.220393	0.396639
YPL049C	YPL048W	6.22e-06	0.0752335	0.0397092	0.0895671	0.091164	0.358102	0.107876	0.0600805	0.0573504	0.14506	0.261404
YJL076W	YJL074C	6.45e-06	0.225666	0.139918	0.186518	0.166147	0.263965	0.175289	0.0976434	0.0932129	0.235644	0.424325
YMR206W	YMR207C	6.53e-06	0.130596	0.0536316	0.126253	0.207295	0.712567	0.187998	0.104686	0.0998867	0.252856	0.455537
YNL065W	YNL064C	6.91e-06	0.189007	0.135712	0	0.160609	0.339656	0.139794	0.0778781	0.0741782	0.187977	0.33851
YKR062W	YKR063C	7.01e-06	0.138073	0.0254937	0.0399626	0.0827114	0.696607	0.138843	0.0773185	0.0737316	0.186715	0.336337
YML112W	YML111W	7.67e-06	0.14088	0.0746003	0.0711135	0.270506	0.57236	0.181967	0.101335	0.0966173	0.244907	0.441125
YNL127W	YNL126W	7.89e-06	0.126863	0.127057	0.0458124	0.399699	0.856766	0.236344	0.131687	0.125527	0.318077	0.572837
YLR352W	YLR353W	7.97e-06	0.0664532	0.0422065	0.0638267	0.190048	0.190939	0.0945606	0.0526668	0.0502554	0.127292	0.22901
YDR432W	YDR434W	8.09e-06	0.0904909	0.0444606	0.0680087	0.204057	0.33764	0.123314	0.0686618	0.0655242	0.166002	0.298839
YIL050W	YIL049W	8.79e-06	0.153362	0.113443	0	0.333854	0.81765	0.215476	0.120034	0.114374	0.289901	0.5222
YGR209C	YGR210C	9.48e-06	0.0760187	0.0935186	0.107121	0.109331	0.596662	0.153512	0.0855217	0.0815678	0.206463	0.371978
YDR331W	YDR332W	9.91e-06	0.104481	0.117459	0.112766	0.381831	0.13996	0.150171	0.0836595	0.0797809	0.202052	0.363644
YOR003W	YOR004W	1.01e-05	0.216292	0.182283	0.229861	0.264668	0.393538	0.229171	0.127695	0.121928	0.30813	0.554751
YML092C	YML091C	1.04e-05	0.226038	0.185354	0	0.209097	0.330364	0.161877	0.0901828	0.085919	0.217684	0.391952
YPR175W	YPR176C	1.09e-05	0.542857	0.307359	0	0.264789	0.14192	0.227368	0.126638	0.120749	0.305771	0.550544
YDR325W	YDR326C	1.2e-05	0.185922	0.0875673	0.190235	0.238459	0.970179	0.243282	0.135491	0.12927	0.327213	0.589529
YOL059W	YOL058W	1.2e-05	0.115292	0.0401281	0.0699612	0.102972	0.382375	0.117173	0.065232	0.0622487	0.157517	0.283907
YJL105W	YJL104W	1.25e-05	0.143625	0.128613	0.0756507	0.238941	0.737129	0.207253	0.115492	0.110078	0.278791	0.502369
YGL137W	YGL136C	1.26e-05	0.023787	0.0655366	0.146645	0.284962	0.366512	0.142895	0.0796003	0.0759467	0.192255	0.346136
YJR003C	YJR004C	1.33e-05	0.142322	0.186733	0.346856	0.302464	0.425368	0.251134	0.139943	0.133595	0.337809	0.608227
YDR208W	YDR210W	1.35e-05	0.0659304	0.0625457	0.0359351	0.120289	0.396656	0.110232	0.0614159	0.058538	0.148286	0.267157
YMR265C	YMR266W	1.36e-05	0.0570756	0.0492041	0.0969258	0.112159	0.31915	0.105965	0.0590356	0.0563588	0.142528	0.25678
YNL064C	YNL063W	1.38e-05	0.0883891	0.102093	0.121403	0.198808	0.221757	0.129007	0.071908	0.0686238	0.173576	0.312406
YPL087W	YPL086C	1.39e-05	0.280752	0.113511	0.085484	0.495402	0.297817	0.222267	0.123767	0.118015	0.299029	0.538071
YLR314C	YLR315W	1.56e-05	0.160671	0.122963	0.0334265	0.252622	0.727576	0.195238	0.10877	0.103623	0.262618	0.473166
YKR065C	YKR066C	1.64e-05	0.17633	0.0861812	0.397695	0.303953	0.206089	0.19492	0.108554	0.103641	0.262147	0.471986
YLR323C	YLR324W	1.67e-05	0.134925	0.043638	0.0798292	0.375268	0.264037	0.150151	0.0836092	0.0797376	0.202064	0.363588
YPL054W	YPL053C	1.75e-05	0.0774916	0.0352499	0.127341	0.130711	0.377528	0.123051	0.0685238	0.0654294	0.165498	0.29812
YIL096C	YIL095W	1.76e-05	0.191359	0.119219	0.0752532	0.384691	0.366245	0.196462	0.109432	0.104287	0.264469	0.47561
YHR072W-A	YHR073W	1.88e-05	0.089409	0.0622566	0.0961202	0.212544	0.434307	0.146886	0.0818221	0.0780783	0.197663	0.355998
