# Supplementary material for: Divergence of the Yeast Transcription Factor FZF1 Affects Sulfite Resistance
Source: PLoS Genet. 2012 Jun 14;8(6):e1002763. doi: 10.1371/journal.pgen.1002763 (PMC3375221; doi:10.1371/journal.pgen.1002763)
Supplement: Dataset S2 — Differentially expressed genes and associated GO terms. (XLS) [file pgen.1002763.s002.xls]

## Sheet: Differentially_Expressed
Dataset S2. Differentially expressed genes and associated GO terms.
			Average Expression Value								First ANOVA				Second ANOVA
YORF	NAME	DESCRIPTION	Scer0min	Scer15min	Spar0min	Spar15min	CP0min	CP15min	PC0min	PC15min	Time P-value	Time Effect	Allele P-value	Allele x Time P-value	Allele-Noncoding P-value	Allele-Coding P-value	Allele-Noncoding x Coding P-value	Allele x Time-Noncoding P-value	Allele x Time-Coding P-value	Allele x Time-Noncoding x Coding P-value	SGD Description
YAL001C	TFC3	BioProcess=transcription initiation from Pol III promoter	-0.588462	0.372106	-0.548308	0.444494	-0.405281	0.294991	-0.366324	0.281254	-21.8219	1.1001	NS	-2.23539	0	0	0	-0.40883	-0.232944	-0.360706	Largest of six subunits of the RNA polymerase III transcription initiation factor complex (TFIIIC); part of the TauB domain of TFIIIC that binds DNA at the BoxB promoter sites of tRNA and similar genes; cooperates with Tfc6p in DNA binding
YAL002W	VPS8	BioProcess=not yet annotated	-0.244247	0.184292	-0.332341	0.274956	-0.106226	-0.00898716	-0.190802	-0.00323532	-11.6672	0.194954	NS	-5.13271	0	0	0	-0.251075	-0.271669	-0.830098	Membrane-associated protein that interacts with Vps21p to facilitate soluble vacuolar protein localization; component of the CORVET complex; required for localization and trafficking of the CPY sorting receptor; contains RING finger motif
YAL005C	SSA1	BioProcess=protein folding*	-0.473324	0.155613	-0.322099	-0.0102289	-0.183922	0.42675	-0.430069	0.320273	-12.5337	0.797384	-2.86512	NS	-0.422079	-0.379675	-1.19153	0	0	0	ATPase involved in protein folding and nuclear localization signal (NLS)-directed nuclear transport; member of heat shock protein 70 (HSP70) family; forms a chaperone complex with Ydj1p; localized to the nucleus, cytoplasm, and cell wall
YAL013W	DEP1	BioProcess=phospholipid metabolism	-0.0655859	0.0946147	-0.139878	0.179303	-0.00343165	0.0318598	0.0337855	0.0239244	-3.79813	0.0473286	NS	-2.7195	0	0	0	-0.129537	-0.0577625	-0.0538801	Transcriptional modulator involved in regulation of structural phospholipid biosynthesis genes and metabolically unrelated genes, as well as maintenance of telomeres, mating efficiency, and sporulation
YAL016W	TPD3	BioProcess=protein biosynthesis*	-0.310812	0.0247538	-0.269469	-0.127966	-0.166693	0.121005	-0.209577	0.245477	-6.69969	0.454654	-2.02036	NS	-0.0400529	-0.323482	-1.80791	0	0	0	Regulatory subunit A of the heterotrimeric protein phosphatase 2A (PP2A), which also contains regulatory subunit Cdc55p and either catalytic subunit Pph21p or Pph22p; required for cell morphogenesis and transcription by RNA polymerase III
YAL021C	CCR4	BioProcess=regulation of transcription from Pol II promoter*	0.0833092	-0.267708	0.178934	-0.476087	0.150391	-0.013194	0.110964	-0.0748403	-7.93601	-0.310268	-2.05994	-2.64978	-0.32517	-0.0138399	-1.49707	-0.589526	-0.0221588	-2.96058	Component of the CCR4-NOT transcriptional complex, which is involved in regulation of gene expression; component of the major cytoplasmic deadenylase, which is involved in mRNA poly(A) tail shortening
YAL023C	PMT2	BioProcess=O-linked glycosylation	-0.0334317	-0.171111	0.0997466	-0.549054	0.076541	0.0277854	-0.0354082	0.00593893	-2.03447	-0.13337	NS	-2.09973	0	0	0	-0.712905	-0.154638	-1.82684	Protein O-mannosyltransferase, transfers mannose residues from dolichyl phosphate-D-mannose to protein serine/threonine residues; acts in a complex with Pmt1p, can instead interact with Pmt5p in some conditions; target for new antifungals
YAL024C	LTE1	BioProcess=cell cycle	0.302461	-0.235342	0.192488	0.0207595	0.294521	-0.379149	0.301951	-0.176601	-11.0982	-0.951325	NS	-2.20912	0	0	0	-1.14317	-0.129578	-0.656146	Protein similar to GDP/GTP exchange factors but without detectable GEF activity; required for asymmetric localization of Bfa1p at daughter-directed spindle pole bodies and for mitotic exit at low temperatures
YAL029C	MYO4	BioProcess=mRNA localization, intracellular	0.267796	-0.432414	0.212161	-0.405782	0.355467	-0.382102	0.340817	-0.237962	-22.1608	-1.09897	-2.19502	NS	-0.0913537	-0.151736	-0.519774	0	0	0	One of two type V myosin motors (along with MYO2) involved in actin-based transport of cargos; required for mRNA transport, including ASH1 mRNA, and facilitating the growth and movement of ER tubules into the growing bud along with She3p
YAL035W	FUN12	BioProcess=translational initiation	0.549819	-0.888018	0.644766	-1.05097	0.592227	-0.802783	0.54252	-0.670168	-28.1149	-1.98985	NS	-2.07312	0	0	0	-0.028521	-0.375486	-1.46066	GTPase, required for general translation initiation by promoting Met-tRNAiMet binding to ribosomes and ribosomal subunit joining; homolog of bacterial IF2
YAL046C	ORF:YAL046C	BioProcess=biological_process unknown	0.130172	0.0994341	0.0697333	0.280495	0.00787077	0.0317823	-0.0857694	-0.118064	NS	NS	-3.12307	NS	-0.292455	-1.25714	-3.65207	0	0	0	Protein involved in mitochondrial function or organization; null mutant displays elevated frequency of mitochondrial genome loss
YAL054C	ACS1	BioProcess=acetyl-CoA biosynthesis*	-0.427766	0.204788	-0.462617	0.0195408	-0.302089	0.279059	-0.419974	0.298448	-16.9444	0.893055	-2.26626	NS	-0.368543	-0.118303	-0.705164	0	0	0	Acetyl-coA synthetase isoform which, along with Acs2p, is the nuclear source of acetyl-coA for histone acetlyation; expressed during growth on nonfermentable carbon sources and under aerobic conditions
YAL059W	ECM1	BioProcess=not yet annotated	0.90191	-2.12463	0.843427	-1.70625	0.691127	-1.81547	0.774254	-1.92039	-37.3762	-3.17804	NS	-2.50676	0	0	0	-1.00135	-1.19181	-0.441131	Pre-ribosomal factor involved in 60S ribosomal protein subunit export; associates with the pre-60S particle; shuttles between the nucleus and cytoplasm
YAL060W	BDH1	BioProcess=butanediol fermentation	-1.59025	0.426011	-1.41624	0.273552	-1.23298	0.696415	-1.41676	0.704171	-29.3328	3.15599	-3.18709	NS	-0.0468897	-0.0608117	-0.419629	0	0	0	NAD-dependent (R,R)-butanediol dehydrogenase, catalyzes oxidation of (R,R)-2,3-butanediol to (3R)-acetoin, oxidation of meso-butanediol to (3S)-acetoin, and reduction of acetoin; enhances use of 2,3-butanediol as an aerobic carbon source
YAR002C-A	ERP1	BioProcess=ER to Golgi transport	0.0231901	-0.116783	0.0994624	-0.239024	0.114107	-0.0282566	0.07425	-0.0303282	-9.33141	-0.245633	-2.73092	-2.65432	-0.253938	-0.00946854	-1.72826	-0.488955	-0.0160833	-3.73288	Protein that forms a heterotrimeric complex with Erp2p, Emp24p, and Erv25p; member, along with Emp24p and Erv25p, of the p24 family involved in ER to Golgi transport and localized to COPII-coated vesicles
YAR002W	NUP60	BioProcess=not yet annotated	0.308204	-0.277133	0.250329	-0.11758	0.31252	-0.290903	0.333346	-0.248838	-25.3562	-0.917319	NS	-3.23836	0	0	0	-1.28615	-0.194453	-0.31325	Subunit of the nuclear pore complex (NPC), functions to anchor Nup2p to the NPC in a process controlled by the nucleoplasmic concentration of Gsp1p-GTP; potential Cdc28p substrate; involved in telomere maintenance
YAR014C	BUD14	BioProcess=biological_process unknown	0.180638	-0.193097	0.169447	-0.0497235	0.117257	-0.166611	0.0850574	-0.272714	-14.1843	-0.393758	-2.84758	NS	-0.010038	-0.67835	-0.949486	0	0	0	Protein involved in bud-site selection, Bud14p-Glc7p complex is a cortical regulator of dynein; inhibitor of the actin assembly factor Bnr1p (formin); diploid mutants display a random budding pattern instead of the wild-type bipolar pattern
YAR028W	ORF:YAR028W	BioProcess=biological_process unknown	-0.531985	0.24736	-0.43696	0.289614	-0.448726	0.383682	-0.38336	0.500256	-22.4051	1.28304	-2.28216	NS	-0.273737	-0.0314019	-0.461643	0	0	0	Putative integral membrane protein, member of DUP240 gene family; GFP-fusion protein is induced in response to the DNA-damaging agent MMS
YAR031W	PRM9	BioProcess=mating (sensu Saccharomyces)	-0.263978	0.154697	-0.167788	0.240874	-0.118813	0.340553	-0.0368913	0.492158	-8.92961	0.542194	-2.01023	NS	-0.612391	-0.0529585	-1.30967	0	0	0	Pheromone-regulated protein with 3 predicted transmembrane segments and an FF sequence, a motif involved in COPII binding; member of DUP240 gene family
YAR073W	IMD1	BioProcess=not yet annotated	-0.404216	0.136162	-0.135501	-0.3618	-0.393386	0.258772	-0.16637	0.668941	-8.49839	1.05099	-5.33323	-6.08743	-0.461508	-1.31035	-1.952	-1.05147	-3.1936	-4.71321	Nonfunctional protein with homology to IMP dehydrogenase; probable pseudogene, located close to the telomere; is not expressed at detectable levels; YAR073W and YAR075W comprise a continuous reading frame in some strains of S. cerevisiae
YBL004W	UTP20	BioProcess=biological_process unknown	0.762273	-1.04672	0.934871	-1.48212	0.735549	-1.17893	0.707619	-0.650154	-21.608	-2.64332	NS	-2.54047	0	0	0	-0.285771	-1.36913	-0.64024	Component of the small-subunit (SSU) processome, which is involved in the biogenesis of the 18S rRNA
YBL021C	HAP3	BioProcess=transcription	0.125907	0.0371554	0.133381	0.188214	-0.00869776	-0.0746644	-0.0855109	-0.119909	NS	NS	-3.51932	NS	-0.0819536	-1.00068	-4.49495	0	0	0	Subunit of the heme-activated, glucose-repressed Hap2p/3p/4p/5p CCAAT-binding complex, a transcriptional activator and global regulator of respiratory gene expression; contains sequences contributing to both complex assembly and DNA binding
YBL046W	ORF:YBL046W	BioProcess=biological_process unknown	0.0733338	0.095595	0.0543753	0.140827	-0.0739487	0.0163329	-0.0620745	-0.0298009	NS	NS	-2.55118	NS	-0.0224048	-0.198533	-3.72804	0	0	0	Putative regulatory subunit of an evolutionarily conserved protein phosphatase; localization is cell-cycle dependent and regulated by Cdc28p phosphorylation; required for cisplatin resistance; homolog of mammalian R2
YBL048W	ORF:YBL048W	BioProcess=biological_process unknown	-1.5796	0.607864	-1.58234	0.362179	-1.50886	0.915215	-1.43462	0.973937	-29.5318	3.92044	-3.02226	NS	-0.0297878	-0.105916	-0.382744	0	0	0	Identified in a screen for mutants with increased levels of rDNA transcription; dubious open reading frame unlikely to encode a protein, based on experimental and comparative sequence data
YBL049W	ORF:YBL049W	BioProcess=biological_process unknown	-1.54998	0.40024	-1.69025	0.347848	-1.62849	1.00496	-1.55786	0.908513	-26.8838	4.21619	-2.32507	NS	-0.0565175	-0.0425622	-0.405131	0	0	0	Protein of unknown function, has homology to kinase Snf7p; not required for growth on nonfermentable carbon sources; essential for viability in stationary phase
YBL052C	SAS3	BioProcess=not yet annotated	0.550521	-0.381687	0.28315	-0.19087	0.279965	-0.450618	0.494613	-0.362459	-18.7725	-1.06214	NS	-2.35589	0	0	0	-0.631068	-1.30638	-0.930664	Histone acetyltransferase catalytic subunit of NuA3 complex that acetylates histone H3, involved in transcriptional silencing; homolog of the mammalian MOZ proto-oncogene; sas3 gcn5 double mutation confers lethality
YBL056W	PTC3	BioProcess=not yet annotated	-0.366613	0.215392	-0.176483	0.124647	-0.213404	0.253264	-0.297129	0.311182	-18.2407	0.67836	NS	-2.47656	0	0	0	-0.267883	-0.524573	-1.4345	Type 2C protein phosphatase; dephosphorylates Hog1p (see also Ptc2p) to limit maximal kinase activity induced by osmotic stress; dephosphorylates T169 phosphorylated Cdc28p (see also Ptc2p); role in DNA checkpoint inactivation
YBL057C	ORF:YBL057C	BioProcess=biological_process unknown	0.264874	-0.013387	0.250007	0.23488	0.0826067	-0.0988347	0.0342068	-0.1398	-2.45076	-0.273137	-2.97724	NS	-0.276148	-0.788966	-3.32454	0	0	0	One of two (see also PTH1) mitochondrially-localized peptidyl-tRNA hydrolases; negatively regulates the ubiquitin-proteasome pathway via interactions with ubiquitin-like ubiquitin-associated proteins; dispensable for cell growth
YBL058W	SHP1	BioProcess=sporulation (sensu Saccharomyces)*	-0.0557354	0.0176702	-0.169107	0.218067	-0.0371742	0.0486072	-0.0593361	-0.0328084	-3.38751	0.130115	NS	-2.27317	0	0	0	-0.0406224	-0.696439	-0.271023	UBX (ubiquitin regulatory X) domain-containing protein that regulates Glc7p phosphatase activity and interacts with Cdc48p; interacts with ubiquitylated proteins in vivo and is required for degradation of a ubiquitylated model substrate
YBL064C	ORF:YBL064C	BioProcess=regulation of redox homeostasis*	-0.72295	0.398442	-0.820091	0.622488	-0.581765	0.436844	-0.703343	0.294321	-25.9011	1.5975	NS	-2.61483	0	0	0	-0.372522	-1.57436	-0.0693972	Mitochondrial peroxiredoxin (1-Cys Prx) with thioredoxin peroxidase activity, has a role in reduction of hydroperoxides; reactivation requires Trr2p and glutathione; induced during respiratory growth and oxidative stress; phosphorylated
YBL071W-A	KTI11	BioProcess=G1 phase of mitotic cell cycle	0.570311	-0.700048	0.41991	-0.267101	0.383776	-0.660353	0.329116	-0.808301	-21.5235	-1.42877	-3.04049	-2.70865	-0.0433454	-0.327704	-0.604581	-0.157982	-1.67113	-3.37641	Zn-ribbon protein that co-purifies with Dph1 and Dph2 in a complex required for synthesis of diphthamide on translation factor eEF2 and with Elongator subunits Iki3p, Elp2p, and Elp3p involved in modification of wobble nucleosides in tRNAs
YBL084C	CDC27	BioProcess=ubiquitin-dependent protein catabolism*	0.0174984	-0.0733167	-0.139632	-0.116675	0.0872483	-0.00933474	0.0227239	0.0265181	NS	NS	-2.33997	NS	-1.03291	-0.689802	-2.70947	0	0	0	Subunit of the Anaphase-Promoting Complex/Cyclosome (APC/C), which is a ubiquitin-protein ligase required for degradation of anaphase inhibitors, including mitotic cyclins, during the metaphase/anaphase transition
YBL088C	TEL1	BioProcess=telomere maintenance*	0.0537048	0.0458212	-0.0884855	0.22789	0.0641027	0.0291941	0.0373054	-0.0134378	NS	NS	NS	-2.25395	0	0	0	-0.069258	-0.307089	-0.351194	Protein kinase primarily involved in telomere length regulation; contributes to cell cycle checkpoint control in response to DNA damage; functionally redundant with Mec1p; homolog of human ataxia telangiectasia (ATM) gene
YBL090W	MRP21	BioProcess=protein biosynthesis*	-0.0151449	0.0162551	-0.35481	0.347832	-0.0844699	0.235354	-0.111049	0.109492	-6.25121	0.391033	NS	-3.16104	0	0	0	-0.345043	-0.302443	-0.330794	Mitochondrial ribosomal protein of the small subunit; MRP21 exhibits genetic interactions with mutations in the COX2 and COX3 mRNA 5'-untranslated leader sequences
YBL098W	BNA4	BioProcess=nicotinamide adenine dinucleotide biosynthesis	-0.172322	0.138781	-0.166843	0.440223	-0.204932	0.130796	-0.231566	0.0698185	-16.2348	0.537517	-4.94408	-3.18937	-0.380324	-0.832015	-1.08542	-1.3013	-3.1074	-4.0859	Kynurenine 3-mono oxygenase, required for the de novo biosynthesis of NAD from tryptophan via kynurenine; expression regulated by Hst1p; putative therapeutic target for Huntington disease
YBL101C	ECM21	BioProcess=not yet annotated	-1.16267	0.516957	-1.11357	0.312766	-0.987173	0.603369	-1.00282	0.549828	-33.109	2.58589	-2.85277	NS	-0.0886838	-0.032128	-0.278819	0	0	0	Protein involved in regulating the endocytosis of plasma membrane proteins; identified as a substrate for ubiquitination by Rsp5p and deubiquitination by Ubp2p; promoter contains several Gcn4p binding elements
YBL103C	RTG3	BioProcess=transcription initiation from Pol II promoter	-0.764034	0.650655	-0.841351	0.850841	-0.875444	0.467845	-0.864247	0.326511	-30.4909	2.24202	-4.32289	-3.11264	-0.00288493	-0.111925	-0.469439	-0.0158772	-0.910792	-5.2641	Basic helix-loop-helix-leucine zipper (bHLH/Zip) transcription factor that forms a complex with another bHLH/Zip protein, Rtg1p, to activate the retrograde (RTG) and TOR pathways
YBR001C	NTH2	BioProcess=stress response*	-0.967471	0.430199	-0.833489	0.360434	-0.752826	0.593187	-0.773143	0.673309	-34.317	2.10959	-5.36402	NS	-0.0551621	-0.00185407	-0.436727	0	0	0	Putative neutral trehalase, required for thermotolerance and may mediate resistance to other cellular stresses
YBR006W	UGA2	BioProcess=response to oxidative stress*	-2.12795	0.465513	-1.80692	0.273562	-1.79118	0.717472	-1.90346	0.95744	-35.825	4.29948	-4.7683	-4.2469	-0.0614838	-0.000314544	-0.348806	-0.668587	-0.00237741	-6.01251	Succinate semialdehyde dehydrogenase involved in the utilization of gamma-aminobutyrate (GABA) as a nitrogen source; part of the 4-aminobutyrate and glutamate degradation pathways; localized to the cytoplasm
YBR009C	HHF1	BioProcess=chromatin assembly/disassembly	0.261358	0.0955443	0.105787	0.225528	0.122754	-0.0757759	0.0528163	-0.157072	NS	NS	-2.19134	NS	-0.368343	-0.242015	-2.80499	0	0	0	Histone H4, core histone protein required for chromatin assembly and chromosome function; one of two identical histone proteins (see also HHF2); contributes to telomeric silencing; N-terminal domain involved in maintaining genomic integrity
YBR015C	MNN2	BioProcess=protein amino acid glycosylation	0.0986519	-0.260693	0.196761	-0.329136	0.162415	-0.0496734	0.153565	-0.0748866	-12.6831	-0.386541	-2.48602	-2.61928	-0.00628126	-0.100014	-1.28629	-0.0126959	-0.220902	-3.59526	Alpha-1,2-mannosyltransferase, responsible for addition of the first alpha-1,2-linked mannose to form the branches on the mannan backbone of oligosaccharides, localizes to an early Golgi compartment
YBR018C	GAL7	BioProcess=galactose metabolism	-2.14753	0.71948	-2.03193	0.637035	-1.4105	0.974112	-1.72772	0.694941	-26.4817	3.81339	-2.75648	NS	-0.138452	-0.157111	-0.394694	0	0	0	Galactose-1-phosphate uridyl transferase, synthesizes glucose-1-phosphate and UDP-galactose from UDP-D-glucose and alpha-D-galactose-1-phosphate in the second step of galactose catabolism
YBR024W	SCO2	BioProcess=copper ion transport	-0.583418	0.388829	-0.337709	0.563379	-0.454012	0.350339	-0.537293	0.411534	-23.6301	1.24319	-2.61119	NS	-0.312496	-0.356289	-0.187935	0	0	0	Protein anchored to the mitochondrial inner membrane, similar to Sco1p and may have a redundant function with Sco1p in delivery of copper to cytochrome c oxidase; interacts with Cox2p
YBR028C	ORF:YBR028C	BioProcess=biological_process unknown	-0.00788013	0.0730795	0.0723538	0.228818	0.180531	-0.119225	0.0795099	-0.0777628	NS	NS	NS	-3.62878	0	0	0	-0.6315	-1.30564	-1.35617	Putative protein kinase, possible substrate of cAMP-dependent protein kinase (PKA)
YBR031W	RPL4A	BioProcess=protein biosynthesis	-0.129763	0.000128888	0.223784	-0.555605	0.393201	-0.405687	0.0913573	-0.26541	-4.92027	-1.20059	NS	-2.70078	0	0	0	-0.504947	-0.0411231	-0.352468	N-terminally acetylated protein component of the large (60S) ribosomal subunit, nearly identical to Rpl4Bp and has similarity to E. coli L4 and rat L4 ribosomal proteins
YBR032W	ORF:YBR032W	BioProcess=biological_process unknown	1.02216	-1.83278	0.791112	-1.1732	0.725346	-1.87724	0.479086	-1.49337	-23.5057	-3.36433	NS	-2.23118	0	0	0	-0.763507	-0.31932	-1.6637	Dubious open reading frame unlikely to encode a protein, based on experimental and comparative sequence data
YBR034C	HMT1	BioProcess=mRNA-nucleus export*	0.800788	-1.74829	0.817698	-1.18763	0.703355	-1.55389	0.769968	-1.56187	-31.6915	-2.95993	-2.07085	NS	-0.18563	-0.146895	-0.0873834	0	0	0	Nuclear SAM-dependent mono- and asymmetric arginine dimethylating methyltransferase that modifies hnRNPs, including Npl3p and Hrp1p, affecting their activity and nuclear export; also methylates ribosomal protein Rps2p
YBR035C	PDX3	BioProcess=fatty acid metabolism	-0.450109	0.49599	-0.378923	0.798077	-0.53411	0.391251	-0.615873	0.339392	-18.5932	1.44705	-2.87217	NS	-0.1468	-0.358436	-0.746895	0	0	0	Pyridoxine (pyridoxamine) phosphate oxidase, has homologs in E. coli and Myxococcus xanthus; transcription is under the general control of nitrogen metabolism
YBR036C	CSG2	BioProcess=calcium ion homeostasis	-0.19153	-0.0599582	-0.0722377	-0.320044	-0.0451759	0.0547309	-0.124799	0.112534	NS	NS	NS	-2.30334	0	0	0	-0.412353	-0.279154	-2.87242	Endoplasmic reticulum membrane protein, required for mannosylation of inositolphosphorylceramide and for growth at high calcium concentrations
YBR038W	CHS2	BioProcess=cytokinesis*	0.164776	-0.472218	0.187115	-0.658343	0.417871	-0.46402	0.323541	-0.207396	-14.2303	-1.33181	-2.27726	NS	-0.0010308	-0.286556	-1.01718	0	0	0	Chitin synthase II; catalyzes transfer of N-acetylglucosamine (GlcNAc) to chitin upon activation of zymogenic form; required for chitin synthesis in the primary septum during cytokinesis; localization regulated by Cdk1p during mitosis
YBR039W	ATP3	BioProcess=ATP synthesis coupled proton transport	-0.0889938	0.209454	0.0108864	0.540427	-0.253462	0.244899	-0.347757	0.0920296	-10.8674	0.759071	-5.29965	NS	-0.241339	-1.37471	-2.22336	0	0	0	Gamma subunit of the F1 sector of mitochondrial F1F0 ATP synthase, which is a large, evolutionarily conserved enzyme complex required for ATP synthesis
YBR044C	TCM62	BioProcess=protein complex assembly	-0.105171	0.183696	-0.260181	0.392223	-0.0925611	0.104181	-0.0941037	0.0598343	-9.36602	0.26852	NS	-3.70253	0	0	0	-0.017088	-0.276155	-0.840022	Protein involved in the assembly of the mitochondrial succinate dehydrogenase complex; putative chaperone
YBR054W	YRO2	BioProcess=biological_process unknown	-1.53583	0.565533	-1.15798	0.251641	-1.25093	0.683237	-1.33731	0.802431	-30.7303	3.17677	-2.0931	-4.32962	-0.0293343	-0.00923899	-0.289789	-0.189485	-0.0543091	-3.18519	Putative protein of unknown function; the authentic, non-tagged protein is detected in a phosphorylated state in highly purified mitochondria in high-throughput studies; transcriptionally regulated by Haa1p
YBR056W	ORF:YBR056W	BioProcess=biological_process unknown	-1.08257	0.294581	-0.819353	0.516593	-0.805585	0.598568	-0.940274	0.555168	-26.2155	2.19955	-2.78282	NS	-0.139389	-0.347396	-0.244852	0	0	0	Putative cytoplasmic protein of unknown function
YBR057C	MUM2	BioProcess=premeiotic DNA synthesis	0.0607741	0.196256	-0.13025	0.374885	-0.0933143	0.00370504	-0.115255	-0.0031857	-4.43624	0.20541	-2.33188	-2.12718	-0.0638248	-0.0244417	-2.33069	-0.085596	-0.0323821	-3.4686	Cytoplasmic protein essential for meiotic DNA replication and sporulation; interacts with Orc2p, which is a component of the origin recognition complex
YBR067C	TIP1	BioProcess=cell wall organization and biogenesis	0.160161	-0.347299	0.437664	-0.707129	0.261765	-0.324949	0.19683	-0.177166	-13.0686	-0.857199	NS	-3.74567	0	0	0	-0.000781153	-0.321804	-1.09733	Major cell wall mannoprotein with possible lipase activity; transcription is induced by heat- and cold-shock; member of the Srp1p/Tip1p family of serine-alanine-rich proteins
YBR068C	BAP2	BioProcess=amino acid transport	-0.594369	0.355432	-0.312138	-0.05646	-0.388654	0.358647	-0.425747	0.411799	-17.5673	1.13314	NS	-4.85012	0	0	0	-0.279326	-0.380561	-2.54213	High-affinity leucine permease, functions as a branched-chain amino acid permease involved in the uptake of leucine, isoleucine and valine; contains 12 predicted transmembrane domains
YBR071W	ORF:YBR071W	BioProcess=biological_process unknown	0.151289	-0.214898	0.28057	-0.454851	0.213456	-0.302207	0.163077	-0.141877	-12.3809	-0.714116	NS	-2.08206	0	0	0	-0.00138672	-0.646909	-0.458969	Putative protein of unknown function; (GFP)-fusion and epitope-tagged proteins localize to the cytoplasm; mRNA expression may be regulated by the cell cycle and/or cell wall stress
YBR072W	HSP26	BioProcess=stress response*	-1.99186	0.650159	-2.4543	0.818847	-2.6815	1.17386	-3.245	0.901083	-24.6119	6.54012	NS	-2.53308	0	0	0	-1.30021	-0.471177	-0.900049	Small heat shock protein (sHSP) with chaperone activity; forms hollow, sphere-shaped oligomers that suppress unfolded proteins aggregation; oligomer activation requires a heat-induced conformational change; not expressed in unstressed cells
YBR074W	ORF:YBR074W	BioProcess=biological_process unknown	0.317917	-0.377169	0.374739	-0.649912	0.290253	-0.209245	0.336548	-0.0671759	-12.9318	-0.792723	NS	-2.48059	0	0	0	-0.0426624	-1.04387	-2.26433	Putative metalloprotease
YBR083W	TEC1	BioProcess=pseudohyphal growth	0.590429	-0.379046	0.513888	0.213442	0.0823297	-0.262029	0.250959	-0.543967	-9.12553	-0.421917	-4.13255	-2.27554	-0.380563	-0.68523	-2.20893	-0.74626	-1.41045	-4.63807	Transcription factor required for full Ty1 expression, Ty1-mediated gene activation, and haploid invasive and diploid pseudohyphal growth; TEA/ATTS DNA-binding domain family member
YBR084W	MIS1	BioProcess=nucleobase, nucleoside, nucleotide and nucleic acid metabolism*	0.495195	-0.46219	0.469953	-0.68447	0.390245	-0.579899	0.368062	-0.480411	-29.8498	-1.36897	NS	-2.21666	0	0	0	-0.835496	-2.13881	-0.522447	Mitochondrial C1-tetrahydrofolate synthase, involved in interconversion between different oxidation states of tetrahydrofolate (THF); provides activities of formyl-THF synthetase, methenyl-THF cyclohydrolase, and methylene-THF dehydrogenase
YBR085W	AAC3	BioProcess=ATP/ADP exchange	0.0767606	-0.176622	0.0758965	-0.548517	0.25758	-0.223588	0.257152	-0.0987006	-7.69676	-0.734863	-2.30054	NS	-0.310513	-0.770738	-1.42931	0	0	0	Mitochondrial inner membrane ADP/ATP translocator, exchanges cytosolic ADP for mitochondrially synthesized ATP; expressed under anaerobic conditions; similar to Pet9p and Aac1p; has roles in maintenance of viability and in respiration
YBR092C	PHO3	BioProcess=thiamin transport	0.589485	-0.986811	0.805614	-1.32353	0.627112	-1.20622	0.703003	-0.975709	-31.3187	-2.45428	NS	-2.79759	0	0	0	-0.469451	-1.49538	-0.129015	Constitutively expressed acid phosphatase similar to Pho5p; brought to the cell surface by transport vesicles; hydrolyzes thiamin phosphates in the periplasmic space, increasing cellular thiamin uptake; expression is repressed by thiamin
YBR103W	SIF2	BioProcess=not yet annotated	-0.113459	0.181603	-0.111388	0.300239	-0.105945	0.0107552	-0.122272	0.0147518	-10.3377	0.210109	-3.17305	-3.08254	-0.241221	-0.309504	-1.68794	-0.501572	-0.659617	-3.99295	WD40 repeat-containing subunit of the Set3C histone deacetylase complex, which represses early/middle sporulation genes; antagonizes telomeric silencing; binds specifically to the Sir4p N-terminus
YBR104W	YMC2	BioProcess=transport	-0.0628556	0.177957	-0.0525797	0.32683	-0.231884	-0.00144081	-0.1882	0.019233	-6.06025	0.460309	-3.13436	NS	-0.454663	-0.160359	-2.76415	0	0	0	Mitochondrial protein, putative inner membrane transporter with a role in oleate metabolism and glutamate biosynthesis; member of the mitochondrial carrier (MCF) family; has similarity with Ymc1p
YBR105C	VID24	BioProcess=vesicle-mediated transport	-1.43792	0.529854	-1.2762	0.477785	-1.26387	0.63712	-1.10198	0.751789	-32.1181	3.15303	-2.91471	NS	-0.132561	-0.0532898	-0.278648	0	0	0	Peripheral membrane protein located at Vid (vacuole import and degradation) vesicles; regulates fructose-1,6-bisphosphatase (FBPase) targeting to the vacuole; promotes proteasome-dependent catabolite degradation of FBPase
YBR106W	PHO88	BioProcess=phosphate transport	0.39533	-0.302011	0.387667	-0.249316	0.323537	-0.434803	0.281455	-0.404835	-22.5159	-1.08405	-2.04756	NS	-0.026735	-0.0474201	-0.534954	0	0	0	Probable membrane protein, involved in phosphate transport; pho88 pho86 double null mutant exhibits enhanced synthesis of repressible acid phosphatase at high inorganic phosphate concentrations
YBR126C	TPS1	BioProcess=stress response*	-1.72077	0.623673	-1.30283	0.62817	-1.19	0.767147	-1.48346	0.589944	-35.7616	3.13592	-4.8017	-2.24999	-0.013318	-0.314799	-0.142139	-0.109234	-5.29671	-1.97893	Synthase subunit of trehalose-6-phosphate synthase/phosphatase complex, which synthesizes the storage carbohydrate trehalose; also found in a monomeric form; expression is induced by the stress response and repressed by the Ras-cAMP pathway
YBR139W	ORF:YBR139W	BioProcess=biological_process unknown	-0.868318	0.317281	-0.762582	0.201597	-0.508039	0.489694	-0.612935	0.387635	-25.5875	1.50473	-4.67661	NS	-0.131766	-0.118321	-0.732423	0	0	0	Putative serine type carboxypeptidase with a role in phytochelatin synthesis; green fluorescent protein (GFP)-fusion protein localizes to the vacuole; expression induced by nitrogen limitation in a GLN3, GAT1-independent manner
YBR145W	ADH5	BioProcess=not yet annotated	-4.35751	0.939915	-4.11201	0.392351	-4.13791	0.861906	-4.27775	0.958108	-41.2364	9.14837	NS	-2.67686	0	0	0	-0.607273	-0.414483	-1.13606	Alcohol dehydrogenase isoenzyme V; involved in ethanol production
YBR147W	ORF:YBR147W	BioProcess=biological_process unknown	-4.6855	1.1783	-4.44319	0.807682	-4.38187	0.642825	-4.61836	0.854541	-40.9265	9.37685	NS	-2.2048	0	0	0	-0.193602	-0.123905	-0.561307	Protein of unknown function; identified in a screen for mutants with decreased levels of rDNA transcription; detected in highly purified mitochondria; null mutant suppresses cdc13-1; similar to a G-protein coupled receptor from S. pombe
YBR149W	ARA1	BioProcess=carbohydrate metabolism	-0.948123	0.425175	-0.799788	0.676132	-0.742495	0.524381	-0.835652	0.499802	-33.4073	2.00714	-3.17991	NS	-0.132714	-0.269567	-0.0400727	0	0	0	NADP+ dependent arabinose dehydrogenase, involved in carbohydrate metabolism; purified as homodimer; naturally occurs with a N-terminus degradation product
YBR150C	TBS1	BioProcess=not yet annotated	-0.190294	0.00279095	-0.203276	-0.100401	-0.165191	0.0966141	-0.00722567	0.192349	-3.71916	0.434803	-2.38252	NS	-0.286832	-1.06745	-2.22393	0	0	0	Putative protein of unknown function; the authentic, non-tagged protein is detected in highly purified mitochondria in high-throughput studies
YBR151W	APD1	BioProcess=not yet annotated	-0.299567	0.18561	-0.262135	0.204115	-0.191375	0.10447	-0.227055	0.197368	-22.657	0.478558	NS	-2.25991	0	0	0	-0.828041	-0.00578708	-0.323196	Protein of unknown function, required for normal localization of actin patches and for normal tolerance of sodium ions and hydrogen peroxide; localizes to both cytoplasm and nucleus
YBR157C	ICS2	BioProcess=not yet annotated	-0.2125	0.0170982	-0.0891191	0.266619	-0.257021	0.179688	-0.160737	0.22347	-11.0667	0.682536	-2.26142	NS	-1.27854	-0.430684	-0.00443836	0	0	0	Protein of unknown function; null mutation does not confer any obvious defects in growth, spore germination, viability, or carbohydrate utilization
YBR162C	TOS1	BioProcess=biological_process unknown	0.320081	-0.524466	0.38027	-0.879797	0.440333	-0.541777	0.402954	-0.373002	-20.0728	-1.41524	-2.11851	NS	-0.0998434	-0.302192	-0.498546	0	0	0	Covalently-bound cell wall protein of unknown function; identified as a cell cycle regulated SBF target gene; deletion mutants are highly resistant to treatment with beta-1,3-glucanase; has sequence similarity to YJL171C
YBR162W-A	YSY6	BioProcess=not yet annotated	0.45984	-0.0824355	0.235625	-0.00303394	-0.0665119	-0.233408	0.00588812	-0.365028	-5.1523	-0.0777894	-3.75669	NS	-0.273793	-0.10073	-3.50734	0	0	0	Protein whose expression suppresses a secretory pathway mutation in E. coli; has similarity to the mammalian RAMP4 protein involved in secretion
YBR183W	YPC1	BioProcess=sphingolipid metabolism	-1.72187	0.65094	-1.4079	0.458594	-1.27674	0.833872	-1.41477	0.924381	-33.5935	3.39312	-4.20056	-2.43524	-0.0196286	-0.0460712	-0.37879	-0.145661	-0.391165	-5.4745	Alkaline ceramidase that also has reverse (CoA-independent) ceramide synthase activity, catalyzes both breakdown and synthesis of phytoceramide; overexpression confers fumonisin B1 resistance
YBR196C	PGI1	BioProcess=gluconeogenesis*	-0.162947	0.047679	0.0358805	-0.241907	-0.111433	0.0978184	-0.179058	0.184266	NS	NS	NS	-2.63585	0	0	0	-0.121722	-0.196796	-0.743746	Glycolytic enzyme phosphoglucose isomerase, catalyzes the interconversion of glucose-6-phosphate and fructose-6-phosphate; required for cell cycle progression and completion of the gluconeogenic events of sporulation
YBR221C	PDB1	BioProcess=not yet annotated	-0.0160856	-0.168409	0.0979515	-0.226911	0.107532	0.0736937	0.0236419	0.0558255	-2.64898	-0.142279	-2.54267	-2.11485	-0.100293	-0.425144	-2.67486	-0.124484	-0.548208	-3.53902	E1 beta subunit of the pyruvate dehydrogenase (PDH) complex, which is an evolutionarily-conserved multi-protein complex found in mitochondria
YBR225W	ORF:YBR225W	BioProcess=biological_process unknown	-0.482095	0.357562	-0.275676	0.101258	-0.310391	0.312702	-0.33768	0.295957	-17.2527	0.919531	NS	-2.48561	0	0	0	-0.248388	-0.0126447	-0.934874	Putative protein of unknown function; non-essential gene identified in a screen for mutants affected in mannosylphophorylation of cell wall components
YBR230C	ORF:YBR230C	BioProcess=biological_process unknown	-0.929372	0.631581	-0.688435	0.958613	-0.796676	0.645446	-1.05946	0.495738	-25.9365	2.23532	-3.92475	NS	-0.0593245	-0.503667	-0.320035	0	0	0	Integral mitochondrial outer membrane protein; abundance is decreased in cells grown in glucose relative to other carbon sources; appears to contain 3 alpha-helical transmembrane segments; ORF encodes a 97-basepair intron
YBR236C	ABD1	BioProcess=mRNA capping	-0.200784	0.0335627	-0.225109	0.242982	-0.0828524	0.217043	-0.134179	0.223276	-12.5931	0.379947	-2.06533	NS	-0.246969	-0.459407	-0.88218	0	0	0	Methyltransferase, catalyzes the transfer of a methyl group from S-adenosylmethionine to the GpppN terminus of capped mRNA
YBR238C	ORF:YBR238C	BioProcess=biological_process unknown	0.416763	-0.608266	0.565411	-1.12274	0.472314	-0.601807	0.503002	-0.219866	-14.2791	-1.5502	NS	-2.2488	0	0	0	-0.0468457	-1.4251	-1.77264	Mitochondrial membrane protein with similarity to Rmd9p; not required for respiratory growth but causes a synthetic respiratory defect in combination with rmd9 mutations; transcriptionally up-regulated by TOR; deletion increases life span
YBR241C	ORF:YBR241C	BioProcess=biological_process unknown	-1.33894	0.609582	-0.990208	0.347679	-1.26436	0.595075	-1.33639	0.487272	-27.2564	3.11291	NS	-2.3969	0	0	0	-0.156108	-0.569817	-0.266251	Putative transporter, member of the sugar porter family; green fluorescent protein (GFP)-fusion protein localizes to the vacuolar membrane; YBR241C is not an essential gene
YBR243C	ALG7	BioProcess=N-linked glycosylation	-0.103939	-0.215849	0.020995	-0.561401	0.0967268	-0.0406404	0.00473721	-0.0179548	-4.0045	-0.245495	-3.51806	-2.93758	-0.563164	-0.247453	-2.90957	-0.838367	-0.354054	-4.4168	UDP-N-acetyl-glucosamine-1-P transferase, transfers Glc-Nac-P from UDP-GlcNac to Dol-P in the ER in the first step of the dolichol pathway of protein asparagine-linked glycosylation; inhibited by tunicamycin
YBR254C	TRS20	BioProcess=ER to Golgi transport	0.0602223	0.175979	-0.0124035	0.295442	0.0390777	-0.0298559	-0.123443	-0.0761064	NS	NS	-2.11666	NS	-0.329394	-0.594306	-2.5995	0	0	0	One of 10 subunits of the transport protein particle (TRAPP) complex of the cis-Golgi which mediates vesicle docking and fusion; mutations in the human homolog cause the spondyloepiphyseal dysplasia tarda (SEDL) disorder
YBR255W	ORF:YBR255W	BioProcess=biological_process unknown	-0.29109	0.322121	-0.392827	0.511888	-0.377917	0.162261	-0.404312	0.167782	-19.0466	0.938991	-2.47048	-2.20328	-0.0569614	-0.095832	-0.769714	-0.177607	-0.316525	-3.47183	Protein of unknown function, required for normal growth rate at 15 degrees C; green fluorescent protein (GFP)-fusion protein localizes to the cytoplasm in a punctate pattern; mtc4 is synthetically sick with cdc13-1
YBR256C	RIB5	BioProcess=vitamin B2 biosynthesis	-1.0762	0.823296	-1.09927	1.04655	-1.05669	0.514906	-1.228	0.475412	-28.9737	2.60894	-3.308	-2.22677	-0.00324287	-0.143706	-0.412132	-0.0164812	-1.11705	-4.07485	Riboflavin synthase; catalyzes the last step of the riboflavin biosynthesis pathway
YBR262C	ORF:YBR262C	BioProcess=biological_process unknown	-0.00242551	0.261899	-0.0011248	0.485915	-0.232927	0.301577	-0.439259	0.132393	-6.47334	0.750771	-2.26061	NS	-0.146582	-0.83408	-1.70181	0	0	0	Protein of unknown function; the authentic, non-tagged protein is detected in purified mitochondria in high-throughput studies; null mutant displays elevated frequency of mitochondrial genome loss
YBR267W	ORF:YBR267W	BioProcess=biological_process unknown	1.06334	-2.13703	0.93942	-1.40396	0.780349	-1.94034	0.75937	-1.97085	-32.0693	-3.48294	-2.73772	-2.80099	-0.129118	-0.156417	-0.204671	-1.27124	-1.63013	-2.30215	Cytoplasmic pre-60S factor; required for the correct recycling of shuttling factors Alb1, Arx1 and Tif6 at the end of the ribosomal large subunit biogenesis; involved in bud growth in the mitotic signaling network
YBR274W	CHK1	BioProcess=cell cycle	0.0221865	-0.00740663	-0.0421249	0.0750894	0.0621753	0.0949095	-0.0798245	-0.0232942	NS	NS	-2.22966	NS	-1.62353	-2.00133	-0.021239	0	0	0	Serine/threonine kinase and DNA damage checkpoint effector, mediates cell cycle arrest via phosphorylation of Pds1p; phosphorylated by checkpoint signal transducer Mec1p; homolog of S. pombe and mammalian Chk1 checkpoint kinase
YBR281C	ORF:YBR281C	BioProcess=biological_process unknown	0.166233	-0.349306	0.0400734	-0.359321	0.214794	-0.271971	0.214532	-0.175502	-14.0555	-0.68797	-2.03867	NS	-0.0473396	-0.344996	-0.917506	0	0	0	Probable di- and tri-peptidase; forms a complex with Dug1p and Dug3p to degrade glutathione (GSH) and other peptides containing a gamma-glu-X bond in an alternative pathway to GSH degradation by gamma-glutamyl transpeptidase (Ecm38p)
YBR287W	ORF:YBR287W	BioProcess=biological_process unknown	-0.533137	0.064449	-0.0694544	-0.207464	-0.173152	0.22696	-0.304648	0.357254	-6.74481	0.582058	-2.12984	-3.9772	-0.212577	-0.21575	-1.55846	-0.369322	-0.375222	-3.04406	Protein of unknown function; green fluorescent protein (GFP)-fusion protein localizes to the ER; YBR287W is not an essential gene
YBR289W	SNF5	BioProcess=chromatin modeling	0.153652	0.0397178	0.0899026	0.169808	0.0177577	-0.101004	0.0331554	-0.0804398	NS	NS	-2.18636	NS	-0.27532	-0.0695921	-3.10389	0	0	0	Subunit of the SWI/SNF chromatin remodeling complex involved in transcriptional regulation; functions interdependently in transcriptional activation with Snf2p and Snf6p
YBR295W	PCA1	BioProcess=not yet annotated	-0.403604	0.245463	-0.228926	-0.190161	-0.274334	0.300632	-0.325834	0.274884	-7.75469	0.846999	NS	-2.17456	0	0	0	-0.695219	-0.314362	-1.39585	Cadmium transporting P-type ATPase; may also have a role in copper and iron homeostasis; stabilized by Cd binding, which prevents ubiquitination; S288C and other lab strains contain a G970R mutation which eliminates Cd transport function
YBR298C	MAL31	BioProcess=transport*	-0.272381	-0.15949	0.296186	-0.552002	0.167277	-0.280563	0.143201	-0.118366	-4.13246	-0.605278	NS	-2.74352	0	0	0	-0.474661	-0.0424701	-1.1537	Maltose permease, high-affinity maltose transporter (alpha-glucoside transporter); encoded in the MAL3 complex locus; member of the 12 transmembrane domain superfamily of sugar transporters; functional in genomic reference strain S288C
YBR302C	COS2	BioProcess=biological_process unknown	-0.379285	0.169331	-0.157957	0.0396687	-0.342799	0.256114	-0.297713	0.298513	-16.7361	0.932205	NS	-3.75003	0	0	0	-0.745075	-0.0111092	-1.14147	Protein of unknown function, member of the DUP380 subfamily of conserved, often subtelomerically-encoded proteins
YCL002C	ORF:YCL002C	BioProcess=biological_process unknown	0.20448	-0.43158	0.412252	-0.646658	0.367451	-0.394914	0.287571	-0.267341	-16.9458	-1.13186	NS	-2.20099	0	0	0	-0.0752625	-0.105355	-1.54552	Putative protein of unknown function; YCL002C is not an essential gene
YCL004W	PGS1	BioProcess=phospholipid biosynthesis	-0.134892	0.268673	-0.155024	0.37968	-0.204198	0.13378	-0.283676	0.160503	-15.1209	0.540117	-2.86435	NS	-0.0475811	-0.205108	-1.1935	0	0	0	Phosphatidylglycerolphosphate synthase, catalyzes the synthesis of phosphatidylglycerolphosphate from CDP-diacylglycerol and sn-glycerol 3-phosphate in the first committed and rate-limiting step of cardiolipin biosynthesis
YCL014W	BUD3	BioProcess=cytokinesis*	0.635312	-0.434448	0.250356	-0.309881	0.455145	-0.471785	0.335556	-0.422219	-18.0194	-1.36335	NS	-2.08333	0	0	0	-0.93523	-0.443353	-0.617378	Protein involved in bud-site selection and required for axial budding pattern; localizes with septins to bud neck in mitosis and may constitute an axial landmark for next round of budding
YCL016C	DCC1	BioProcess=sister chromatid cohesion	-0.112452	0.243186	-0.0488457	0.454289	-0.166246	0.107985	-0.180477	0.0878114	-6.87623	0.45407	-2.02552	NS	-0.368322	-0.509619	-1.56696	0	0	0	Subunit of a complex with Ctf8p and Ctf18p that shares some components with Replication Factor C, required for sister chromatid cohesion and telomere length maintenance
YCL018W	LEU2	BioProcess=leucine biosynthesis	-2.01314	0.614621	-1.94471	0.200586	-1.76979	0.692269	-1.87953	0.76669	-29.7259	4.22717	-2.05645	NS	-0.0951412	-0.0761475	-0.272306	0	0	0	Beta-isopropylmalate dehydrogenase (IMDH), catalyzes the third step in the leucine biosynthesis pathway
YCL021W-A	ORF:YCL021W-A	BioProcess=biological_process unknown	0.113272	-0.252857	0.178068	-0.165891	0.18628	-0.154568	0.17832	0.118225	-6.8525	-0.546751	-2.019	NS	-1.00514	-0.187466	-1.14351	0	0	0	Putative protein of unknown function
YCL025C	AGP1	BioProcess=amino acid transport	-1.44546	0.573404	-1.13812	-0.0884216	-1.17503	0.636724	-1.23656	0.906537	-30.4384	2.97739	-6.06454	-8.27092	-0.0479909	-0.212368	-0.565746	-0.33417	-2.16322	-6.65124	Low-affinity amino acid permease with broad substrate range, involved in uptake of asparagine, glutamine, and other amino acids; expression is regulated by the SPS plasma membrane amino acid sensor system (Ssy1p-Ptr3p-Ssy5p)
YCL030C	HIS4	BioProcess=histidine biosynthesis	-1.82643	0.942285	-1.59898	0.693222	-1.95125	0.602163	-1.96872	0.575055	-34.7371	4.50804	-2.7968	NS	-0.0149703	-0.00513816	-0.266291	0	0	0	Multifunctional enzyme containing phosphoribosyl-ATP pyrophosphatase, phosphoribosyl-AMP cyclohydrolase, and histidinol dehydrogenase activities; catalyzes the second, third, ninth and tenth steps in histidine biosynthesis
YCL036W	GFD2	BioProcess=biological_process unknown	0.995981	-2.69004	0.88177	-2.06383	0.782642	-2.20125	0.782871	-2.30909	-36.2487	-3.75811	NS	-3.29867	0	0	0	-0.937556	-1.74295	-0.104594	Protein of unknown function, identified as a high-copy suppressor of a dbp5 mutation
YCL040W	GLK1	BioProcess=not yet annotated	-2.29734	0.707375	-1.6835	0.401672	-1.6363	0.701828	-2.02579	0.774009	-35.3473	3.9651	-2.80066	-5.95931	-0.00201588	-0.159635	-0.177415	-0.0150298	-2.25062	-2.58053	Glucokinase, catalyzes the phosphorylation of glucose at C6 in the first irreversible step of glucose metabolism; one of three glucose phosphorylating enzymes; expression regulated by non-fermentable carbon sources
YCL044C	ORF:YCL044C	BioProcess=biological_process unknown	-0.348951	0.221697	-0.226251	-0.0303418	-0.291457	0.52997	-0.395203	0.361092	-11.6504	1.11927	NS	-2.65212	0	0	0	-1.05113	-0.269415	-1.83438	Subunit of the mitochondrial (mt) i-AAA protease supercomplex, which degrades misfolded mitochondrial proteins; forms a subcomplex with Mgr3p that binds to substrates to facilitate proteolysis; required for growth of cells lacking mtDNA
YCL049C	ORF:YCL049C	BioProcess=biological_process unknown	-0.101911	-0.291808	0.016437	0.091431	0.0347065	-0.0996558	0.105381	-0.112465	-3.15467	-0.182578	-4.81526	-2.01512	-3.08274	-2.17589	-0.752147	-4.13954	-2.94792	-1.00607	Protein of unknown function; localizes to membrane fraction; YCL049C is not an essential gene;
YCL055W	KAR4	BioProcess=meiosis*	0.418432	-0.0925902	0.175603	0.391009	0.0761863	0.0313558	0.171101	-0.215941	NS	NS	NS	-2.18756	0	0	0	-0.113822	-0.705965	-2.07288	Transcription factor required for gene regulation in repsonse to pheromones; also required during meiosis; exists in two forms, a slower-migrating form more abundant during vegetative growth and a faster-migrating form induced by pheromone
YCL057C-A	ORF:YCL057C-A	BioProcess=biological_process unknown	-0.00300864	0.126468	0.0988982	0.391283	-0.193319	0.0563153	-0.321133	-0.111871	-3.7043	0.427095	-5.42645	NS	-0.111136	-2.01388	-4.77395	0	0	0	Putative protein of unknown function; the authentic, non-tagged protein is detected in highly purified mitochondria in high-throughput studies
YCL063W	ORF:YCL063W	BioProcess=biological_process unknown	0.431318	-0.111529	0.556186	0.0982529	0.339911	-0.336455	0.292816	-0.389161	-11.5112	-1.01849	-3.61584	NS	-0.234784	-0.507173	-1.8084	0	0	0	Phosphoprotein involved in vacuole inheritance; degraded in late M phase of the cell cycle; acts as a vacuole-specific receptor for myosin Myo2p
YCL064C	CHA1	BioProcess=not yet annotated	0.0498757	0.144279	0.125921	0.250296	0.0917178	-0.0611616	-0.0204203	-0.0741781	NS	NS	-2.46324	NS	-0.1233	-1.02603	-3.00871	0	0	0	Catabolic L-serine (L-threonine) deaminase, catalyzes the degradation of both L-serine and L-threonine; required to use serine or threonine as the sole nitrogen source, transcriptionally induced by serine and threonine
YCR004C	YCP4	BioProcess=biological_process unknown	-0.162814	0.106229	0.0189069	0.352013	-0.145686	0.232841	-0.187333	0.222813	-9.64447	0.515232	-2.31975	NS	-0.796994	-1.12531	-0.328445	0	0	0	Protein of unknown function, has sequence and structural similarity to flavodoxins; predicted to be palmitoylated; the authentic, non-tagged protein is detected in highly purified mitochondria in high-throughput studies
YCR005C	CIT2	BioProcess=glutamate biosynthesis*	-0.909606	0.335923	-0.765402	-0.427116	-0.531138	0.726769	-0.622895	0.704968	-11.2485	1.7818	-3.93146	-2.22314	-0.447499	-0.280708	-1.89652	-1.03858	-0.619914	-4.68585	Citrate synthase, catalyzes the condensation of acetyl coenzyme A and oxaloacetate to form citrate, peroxisomal isozyme involved in glyoxylate cycle; expression is controlled by Rtg1p and Rtg2p transcription factors
YCR006C	ORF:YCR006C	BioProcess=biological_process unknown	-0.131718	-0.171761	0.133792	-0.378455	-0.0109007	-0.203206	-0.00878303	0.0480262	-2.76632	-0.187074	NS	-2.71421	0	0	0	-0.887155	-0.467594	-1.14458	Dubious open reading frame unlikely to encode a protein, based on available experimental and comparative sequence data
YCR021C	HSP30	BioProcess=stress response*	-3.06938	0.609245	-2.88278	-0.290038	-2.9508	1.23077	-3.20534	1.30686	-32.9618	7.12494	-5.25965	-7.56801	-0.152916	-0.0865908	-0.408148	-1.75003	-0.835168	-5.74731	Hydrophobic plasma membrane localized, stress-responsive protein that negatively regulates the H(+)-ATPase Pma1p; induced by heat shock, ethanol treatment, weak organic acid, glucose limitation, and entry into stationary phase
YCR030C	SYP1	BioProcess=biological_process unknown	-0.595675	0.255799	-0.541417	0.0309207	-0.336553	0.295436	-0.421309	0.335924	-15.7165	0.964562	-2.12562	NS	-0.186815	-0.10253	-0.881339	0	0	0	Protein of unknown function that is involved in endocytic site formation; may regulate assembly and disassembly of the septin ring; colocalizes and interacts with septin subunits; potential role in actin cytoskeletal organization
YCR034W	FEN1	BioProcess=fatty acid biosynthesis*	0.60069	-0.79973	0.730538	-1.17301	0.735708	-0.845426	0.589439	-0.675543	-24.1895	-2.31624	NS	-2.13265	0	0	0	-0.40709	-0.52419	-1.0616	Fatty acid elongase, involved in sphingolipid biosynthesis; acts on fatty acids of up to 24 carbons in length; mutations have regulatory effects on 1,3-beta-glucan synthase, vacuolar ATPase, and the secretory pathway
YCR042C	TAF2	BioProcess=transcription initiation from Pol II promoter*	0.162765	-0.201957	-0.206906	0.043806	-0.127477	-0.204881	0.0993742	-0.383895	NS	NS	NS	-2.61445	0	0	0	-0.107781	-0.276093	-0.874041	TFIID subunit (150 kDa), involved in RNA polymerase II transcription initiation
YCR072C	ORF:YCR072C	BioProcess=biological_process unknown	1.01107	-2.3885	0.947859	-1.67904	0.769985	-2.01518	0.769319	-2.11942	-32.7299	-3.56907	-2.01323	-2.45033	-0.116798	-0.169177	-0.10382	-1.18134	-1.91225	-1.01388	WD-repeat protein involved in ribosome biogenesis; may interact with ribosomes; required for maturation and efficient intra-nuclear transport or pre-60S ribosomal subunits, localizes to the nucleolus
YCR077C	PAT1	BioProcess=chromosome segregation*	0.0766976	-0.243062	0.108914	-0.320454	0.206297	-0.056477	0.18006	-0.123234	-9.98386	-0.476613	-2.44882	NS	-0.237778	-0.0719906	-1.65158	0	0	0	Topoisomerase II-associated deadenylation-dependent mRNA-decapping factor; also required for faithful chromosome transmission, maintenance of rDNA locus stability, and protection of mRNA 3'-UTRs from trimming; functionally linked to Pab1p
YCR083W	TRX3	BioProcess=response to oxidative stress	-0.276391	0.283484	-0.174965	0.524866	-0.419846	0.272603	-0.410462	0.261463	-15.9957	1.09601	-2.82747	NS	-0.358965	-0.363624	-0.852005	0	0	0	Mitochondrial thioredoxin, highly conserved oxidoreductase required to maintain the redox homeostasis of the cell, forms the mitochondrial thioredoxin system with Trr2p, redox state is maintained by both Trr2p and Glr1p
YCR086W	CSM1	BioProcess=biological_process unknown	0.358695	0.201078	0.403631	0.45487	-0.0247383	-0.0220521	-0.065097	-0.172622	NS	NS	-4.05555	NS	-0.131455	-0.870757	-5.44828	0	0	0	Nucleolar protein that forms a complex with Lrs4p and then Mam1p at kinetochores during meiosis I to mediate accurate homolog segregation; required for condensin recruitment to the replication fork barrier site and rDNA repeat segregation
YCR097W	HMRA1	BioProcess=regulation of transcription, mating-type specific	0.0521099	0.117131	-0.148049	0.212683	-0.277654	0.526931	-0.268026	0.241165	-6.94903	1.07601	NS	-2.41803	0	0	0	-0.79869	-0.282696	-0.0151313	Silenced copy of a1 at HMR; homeobox corepressor that interacts with Alpha2p to repress haploid-specific gene transcription in diploid cells
YCR097W-A	ORF:YCR097W-A	BioProcess=biological_process unknown	0.190472	-0.074112	0.113989	-0.174969	-0.0770435	0.16612	0.0849783	0.00463083	NS	NS	NS	-2.36422	0	0	0	-0.377956	-0.380846	-0.24255	Dubious open reading frame unlikely to encode a protein, based on available experimental and comparative sequence data; identified by homology to a hemiascomycetous yeast protein
YDL004W	ATP16	BioProcess=ATP synthesis coupled proton transport	-0.149001	0.3533	-0.0630595	0.628676	-0.157225	0.425649	-0.410419	0.205148	-9.17114	0.744874	-2.13877	NS	-0.0931606	-1.12774	-0.888696	0	0	0	Delta subunit of the central stalk of mitochondrial F1F0 ATP synthase, which is a large, evolutionarily conserved enzyme complex required for ATP synthesis; phosphorylated
YDL022W	GPD1	BioProcess=intracellular accumulation of glycerol	-1.54199	0.704252	-1.29985	0.322411	-1.15289	0.708903	-1.45507	0.700573	-35.2685	3.01363	-3.26669	-4.84243	-0.147965	-0.0514664	-0.212982	-2.02164	-0.512024	-3.22815	NAD-dependent glycerol-3-phosphate dehydrogenase, key enzyme of glycerol synthesis, essential for growth under osmotic stress; expression regulated by high-osmolarity glycerol response pathway; homolog of Gpd2p
YDL045W-A	MRP10	BioProcess=protein biosynthesis	0.413049	-0.0527962	-0.108301	0.258863	-0.199951	0.202292	0.102104	0.00241507	NS	NS	NS	-3.17101	0	0	0	-0.135228	-0.489517	-0.692001	Mitochondrial ribosomal protein of the small subunit; contains twin cysteine-x9-cysteine motifs
YDL075W	RPL31A	BioProcess=protein biosynthesis	0.702959	-0.2858	0.384037	-0.170285	0.155355	-0.417458	0.238548	-0.547635	-11.2431	-0.721844	-2.62058	NS	-0.194117	-0.113687	-1.54428	0	0	0	Protein component of the large (60S) ribosomal subunit, nearly identical to Rpl31Bp and has similarity to rat L31 ribosomal protein; associates with the karyopherin Sxm1p; loss of both Rpl31p and Rpl39p confers lethality
YDL095W	PMT1	BioProcess=O-linked glycosylation	0.0171192	0.0402601	0.181019	-0.418976	0.0118012	0.108292	0.0206132	0.0365245	NS	NS	NS	-3.77178	0	0	0	-0.956947	-0.528654	-0.955119	Protein O-mannosyltransferase, transfers mannose residues from dolichyl phosphate-D-mannose to protein serine/threonine residues; one of seven related proteins involved in O-glycosylation which is essential for cell wall rigidity
YDL103C	QRI1	BioProcess=UDP-N-acetylglucosamine biosynthesis	-0.0537846	-0.0722705	-0.177818	0.171885	-0.0493139	0.0890687	-0.0255649	0.0760463	-3.53656	0.187545	NS	-2.10857	0	0	0	-0.442046	-0.351949	-0.904021	UDP-N-acetylglucosamine pyrophosphorylase, catalyzes the formation of UDP-N-acetylglucosamine (UDP-GlcNAc), which is important in cell wall biosynthesis, protein N-glycosylation, and GPI anchor biosynthesis
YDL127W	PCL2	BioProcess=cell cycle	0.278059	-0.0615488	0.229211	0.262704	0.123641	-0.0406123	0.106446	-0.288148	-4.9626	-0.290004	-4.53767	-2.33969	-0.0162282	-1.62224	-2.9634	-0.0222495	-2.55761	-4.60407	Cyclin, interacts with cyclin-dependent kinase Pho85p; member of the Pcl1,2-like subfamily, involved in the regulation of polarized growth and morphogenesis and progression through the cell cycle; localizes to sites of polarized cell growth
YDL129W	ORF:YDL129W	BioProcess=biological_process unknown	0.368684	-0.499054	0.408334	-0.96138	0.420038	-0.472328	0.379171	-0.210974	-19.2885	-1.30717	-3.55356	-4.00591	-0.127509	-0.516228	-0.691455	-0.464648	-2.39538	-3.30748	Putative protein of unknown function; green fluorescent protein (GFP)-fusion protein localizes to the cytoplasm and the nucleus; YDL129W is not an essential gene
YDL132W	CDC53	BioProcess=ubiquitin-dependent protein catabolism*	0.118613	-0.0791444	0.040305	0.274198	0.0274401	-0.0322014	0.0529603	-0.194895	NS	NS	NS	-2.47514	0	0	0	-0.338824	-1.51174	-2.01668	Cullin, structural protein of SCF complexes (which also contain Skp1p, Cdc34p, Hrt1p and an F-box protein) involved in ubiquitination; SCF promotes the G1-S transition by targeting G1 cyclins and the Cln-CDK inhibitor Sic1p for degradation
YDL138W	RGT2	BioProcess=transport	-0.418833	0.253308	-0.324013	0.120593	-0.386396	0.370452	-0.435037	0.506633	-16.8082	1.10655	NS	-2.153	0	0	0	-0.0971622	-0.282315	-1.45978	Plasma membrane high glucose sensor that regulates glucose transport; contains 12 predicted transmembrane segments and a long C-terminal tail required for induction of hexose transporters; highly similar to Snf3p
YDL145C	COP1	BioProcess=ER to Golgi transport*	0.125774	-0.0741183	0.314101	-0.281725	0.332006	0.0353423	0.117387	0.142674	-5.14719	-0.629912	NS	-2.84097	0	0	0	-0.269646	-0.175418	-1.96255	Alpha subunit of COPI vesicle coatomer complex, which surrounds transport vesicles in the early secretory pathway
YDL160C	DHH1	BioProcess=nonsense-mediated mRNA decay*	-0.190611	0.0969975	0.122218	-0.219151	-0.0388382	0.0345825	-0.030709	0.169837	NS	NS	NS	-2.9273	0	0	0	-0.282676	-0.299172	-0.85116	Cytoplasmic DExD/H-box helicase, stimulates mRNA decapping, coordinates distinct steps in mRNA function and decay, interacts with both the decapping and deadenylase complexes, may have a role in mRNA export and translation
YDL165W	CDC36	BioProcess=regulation of transcription from Pol II promoter*	0.0996415	0.0588248	-0.0216925	0.166555	0.0996761	-0.0556285	0.161234	-0.0680768	NS	NS	NS	-2.78812	0	0	0	-0.0922507	-0.174545	-0.583748	Component of the CCR4-NOT complex, which has multiple roles in regulating mRNA levels including regulation of transcription and destabilizing mRNAs by deadenylation; basal transcription factor
YDL166C	FAP7	BioProcess=response to oxidative stress	0.800463	-0.490285	0.789887	-0.192836	0.470564	-0.724917	0.460237	-0.769669	-13.8681	-1.67448	-2.31265	NS	-0.111211	-0.17254	-1.13313	0	0	0	Essential NTPase required for small ribosome subunit synthesis, mediates processing of the 20S pre-rRNA at site D in the cytoplasm but associates only transiently with 43S preribosomes via Rps14p, may be the endonuclease for site D
YDL171C	GLT1	BioProcess=not yet annotated	0.141819	-0.403709	0.235669	-0.608607	0.27203	-0.231007	0.211825	-0.171253	-16.2467	-0.791077	-3.13428	-2.72066	-0.110242	-0.109256	-1.14053	-0.310312	-0.307219	-4.21818	NAD(+)-dependent glutamate synthase (GOGAT), synthesizes glutamate from glutamine and alpha-ketoglutarate; with Gln1p, forms the secondary pathway for glutamate biosynthesis from ammonia; expression regulated by nitrogen source
YDL181W	INH1	BioProcess=ATP synthesis coupled proton transport	-0.510448	0.235904	-0.46219	0.436455	-0.384003	0.370198	-0.724949	0.0981523	-15.5065	1.13954	-2.63387	NS	-0.300079	-0.937087	-0.276202	0	0	0	Protein that inhibits ATP hydrolysis by the F1F0-ATP synthase; inhibitory function is enhanced by stabilizing proteins Stf1p and Stf2p; has similarity to Stf1p; has a calmodulin-binding motif and binds calmodulin in vitro
YDL182W	LYS20	BioProcess=not yet annotated	-0.853953	0.886833	-0.609536	0.563795	-0.931778	0.328034	-0.92474	0.329872	-21.7062	2.16614	-3.02716	NS	-0.028611	-0.0361803	-0.748768	0	0	0	Homocitrate synthase isozyme, catalyzes the condensation of acetyl-CoA and alpha-ketoglutarate to form homocitrate, which is the first step in the lysine biosynthesis pathway; highly similar to the other isozyme, Lys21p
YDL185W	TFP1	BioProcess=vacuolar acidification*	-0.00917946	-0.156575	0.288565	-0.483177	0.2714	-0.175432	0.135071	-0.0389042	-8.50533	-0.734365	NS	-3.6614	0	0	0	-0.0519784	-0.0527433	-2.05281	Subunit A of the eight-subunit V1 peripheral membrane domain of the vacuolar H+-ATPase; protein precursor undergoes self-catalyzed splicing to yield the extein Tfp1p and the intein Vde (PI-SceI), which is a site-specific endonuclease
YDL193W	ORF:YDL193W	BioProcess=biological_process unknown	-0.444787	0.171205	-0.570504	0.231241	-0.367931	0.444147	-0.383279	0.240734	-20.8821	1.19505	-2.81558	NS	-0.270899	-0.131564	-0.625152	0	0	0	Putative prenyltransferase, required for cell viability; proposed to be involved in protein trafficking because tet-repressible mutant shows accumulation of hypoglycosylated forms of CPY
YDL195W	SEC31	BioProcess=ER to Golgi transport	0.000649526	0.000170257	0.215416	-0.213849	0.122763	0.0963797	0.0334381	0.0337657	-2.64533	-0.172228	NS	-3.97348	0	0	0	-0.538746	-0.545813	-1.29741	Component of the Sec13p-Sec31p complex of the COPII vesicle coat, required for vesicle formation in ER to Golgi transport
YDL205C	HEM3	BioProcess=not yet annotated	-0.102899	-0.179644	0.0927461	-0.0974747	0.205954	-0.0817074	0.142888	-0.0962919	-5.9655	-0.513464	-2.99886	NS	-0.548373	-1.22191	-1.77724	0	0	0	Porphobilinogen deaminase, catalyzes the conversion of 4-porphobilinogen to hydroxymethylbilane, the third step in heme biosynthesis; localizes to the cytoplasm and nucleus; expression is regulated by Hap2p-Hap3p, but not by levels of heme
YDL206W	ORF:YDL206W	BioProcess=biological_process unknown	-0.727482	0.403128	-0.524561	0.25263	-0.433041	0.337116	-0.520324	0.313802	-23.5573	1.21323	NS	-2.30295	0	0	0	-0.153154	-0.540578	-1.22666	Putative protein of unknown function; YDL206W is not an essential protein
YDL209C	CWC2	BioProcess=mRNA splicing	0.431896	-0.426451	0.288424	-0.0290397	0.2643	-0.176609	0.294908	-0.25515	-11.4087	-0.688824	NS	-2.04745	0	0	0	-0.455066	-0.759142	-0.273714	Member of the NineTeen Complex (NTC) that contains Prp19p and stabilizes U6 snRNA in catalytic forms of the spliceosome containing U2, U5, and U6 snRNAs; binds directly to U6 snRNA; similar to S. pombe Cwf2
YDL213C	FYV14	BioProcess=biological_process unknown	0.999479	-0.918431	0.951153	-1.00542	0.565622	-0.929891	0.629851	-0.909352	-28.0343	-2.07772	NS	-2.119	0	0	0	-0.0841719	-0.474939	-2.30338	Putative RNA-binding protein implicated in ribosome biogenesis; contains an RNA recognition motif (RRM) and has similarity to hydrophilins; NOP6 may be a fungal-specific gene as no homologs have been yet identified in higher eukaryotes
YDL215C	GDH2	BioProcess=not yet annotated	-0.456046	0.236847	-0.404426	0.0103095	-0.229328	0.270125	-0.336655	0.263186	-16.0175	0.70749	-2.58835	NS	-0.356874	-0.0600664	-0.904613	0	0	0	NAD(+)-dependent glutamate dehydrogenase, degrades glutamate to ammonia and alpha-ketoglutarate; expression sensitive to nitrogen catabolite repression and intracellular ammonia levels
YDL217C	TIM22	BioProcess=mitochondrial translocation	0.24653	-0.227202	0.195553	0.0730915	0.200439	-0.143604	0.248659	-0.10457	-10.613	-0.555605	NS	-2.01199	0	0	0	-1.69216	-0.599547	-0.27124	Essential core component of the mitochondrial TIM22 complex involved in insertion of polytopic proteins into the inner membrane; forms the channel through which proteins are imported
YDL222C	ORF:YDL222C	BioProcess=cell wall organization and biogenesis	-4.13676	0.755916	-3.90498	0.462926	-4.15913	0.723652	-4.22401	0.798235	-42.4979	9.05376	NS	-2.21439	0	0	0	-0.0732912	-0.103754	-0.053537	Integral membrane protein localized to mitochondria (untagged protein); required for sporulation and maintaining sphingolipid content; has sequence similarity to SUR7 and YNL194C
YDL226C	GCS1	BioProcess=ER to Golgi transport*	0.129083	0.0170011	0.199037	0.0954288	0.0924144	-0.11683	0.0529652	-0.0737103	-4.24483	-0.299975	-2.84463	NS	-0.526747	-0.493502	-2.80194	0	0	0	ADP-ribosylation factor GTPase activating protein (ARF GAP), involved in ER-Golgi transport; shares functional similarity with Glo3p
YDL227C	HO	BioProcess=mating-type switching/recombination*	0.794095	-1.64143	0.725361	-1.34913	0.664399	-2.02106	0.755941	-2.06159	-28.2515	-3.34823	-2.21556	NS	-0.0654105	-0.0400766	-0.350479	0	0	0	Site-specific endonuclease required for gene conversion at the MAT locus (homothallic switching) through the generation of a ds DNA break; expression restricted to mother cells in late G1 as controlled by Swi4p-Swi6p, Swi5p and Ash1p
YDL232W	OST4	BioProcess=not yet annotated	0.172027	0.0982716	0.126976	0.286262	0.0555078	0.0709901	-0.0337372	-0.0332435	NS	NS	-2.47094	NS	-0.111201	-1.21426	-3.05098	0	0	0	Subunit of the oligosaccharyltransferase complex of the ER lumen, which catalyzes protein asparagine-linked glycosylation; type I membrane protein required for incorporation of Ost3p or Ost6p into the OST complex
YDL239C	ADY3	BioProcess=biological_process unknown	-0.536207	0.328946	-0.499063	0.597168	-0.4736	0.225592	-0.463624	-0.00139506	-19.4025	1.15091	-3.07543	-3.9544	-0.0626226	-0.494709	-0.599801	-0.206464	-2.26593	-2.81209	Protein required for spore wall formation, thought to mediate assembly of a Don1p-containing structure at the leading edge of the prospore membrane via interaction with spindle pole body components; potentially phosphorylated by Cdc28p
YDL248W	COS7	BioProcess=biological_process unknown	-0.67209	0.217926	-0.372224	0.0768873	-0.457215	0.325288	-0.370307	0.391849	-17.6217	1.26216	-2.27191	NS	-0.2855	-0.00386758	-0.722636	0	0	0	Protein of unknown function, member of the DUP380 subfamily of conserved, often subtelomerically-encoded proteins; the authentic, non-tagged protein is detected in highly purified mitochondria in high-throughput studies
YDR001C	NTH1	BioProcess=stress response*	-1.29235	0.533055	-1.06883	0.590269	-0.980176	0.654677	-1.10583	0.633258	-35.1499	2.62546	-2.78587	NS	-0.046376	-0.164941	-0.170265	0	0	0	Neutral trehalase, degrades trehalose; required for thermotolerance and may mediate resistance to other cellular stresses; may be phosphorylated by Cdc28p
YDR008C	ORF:YDR008C	BioProcess=biological_process unknown	-0.444176	-0.577274	2.50463	-1.84219	-0.502945	0.47343	0.504555	-0.0753026	NS	NS	NS	-3.92187	0	0	0	-0.160606	-0.0637804	-1.15846	Dubious open reading frame unlikely to encode a protein, based on available experimental and comparative sequence data
YDR011W	SNQ2	BioProcess=drug susceptibility/resistance*	-0.338686	0.254989	-0.346249	-0.0990705	-0.22492	0.207882	-0.238905	0.278158	-12.5689	0.635075	-3.12929	NS	-0.457277	-0.695147	-1.02484	0	0	0	Plasma membrane ATP-binding cassette (ABC) transporter, multidrug transporter involved in multidrug resistance and resistance to singlet oxygen species
YDR016C	DAD1	BioProcess=biological_process unknown	-0.251021	0.482659	-0.600898	0.613616	-0.353442	0.190824	-0.325505	0.123768	-10.4659	0.911276	NS	-2.05233	0	0	0	-0.372453	-0.238955	-1.19371	Essential subunit of the Dam1 complex (aka DASH complex), couples kinetochores to the force produced by MT depolymerization thereby aiding in chromosome segregation; is transferred to the kinetochore prior to mitosis
YDR019C	GCV1	BioProcess=not yet annotated	0.0170132	-0.280509	0.166823	0.159135	0.104024	-0.0641459	0.121073	0.0143827	-3.38921	-0.285145	-4.55667	NS	-3.40556	-2.08386	-0.275376	0	0	0	T subunit of the mitochondrial glycine decarboxylase complex, required for the catabolism of glycine to 5,10-methylene-THF; expression is regulated by levels of levels of 5,10-methylene-THF in the cytoplasm
YDR021W	FAL1	BioProcess=mRNA splicing*	1.03887	-1.75943	0.711892	-1.25464	0.564254	-1.58943	0.865772	-1.39343	-26.5359	-2.70147	NS	-2.14405	0	0	0	-1.33766	-0.474533	-0.417429	Nucleolar protein required for maturation of 18S rRNA, member of the eIF4A subfamily of DEAD-box ATP-dependent RNA helicases
YDR027C	LUV1	BioProcess=not yet annotated	0.0230044	0.0749951	-0.199423	0.343974	-0.124748	0.0974669	-0.0061477	-0.060851	-4.12206	0.334871	NS	-3.99825	0	0	0	-0.0139863	-0.210016	-1.25378	Component of the GARP (Golgi-associated retrograde protein) complex, Vps51p-Vps52p-Vps53p-Vps54p, which is required for the recycling of proteins from endosomes to the late Golgi; potentially phosphorylated by Cdc28p
YDR032C	PST2	BioProcess=biological_process unknown	-0.487642	0.0694519	-0.361889	0.338012	-0.259168	0.368706	-0.328836	0.329531	-20.6504	0.880097	-4.97915	NS	-0.314859	-0.656797	-0.74636	0	0	0	Protein with similarity to members of a family of flavodoxin-like proteins; induced by oxidative stress in a Yap1p dependent manner; the authentic, non-tagged protein is detected in highly purified mitochondria in high-throughput studies
YDR033W	MRH1	BioProcess=biological_process unknown	0.00970441	-0.0111247	0.23055	-0.353913	0.123478	-0.0524405	0.0173829	0.0914046	-3.51344	-0.302282	NS	-4.50797	0	0	0	-0.196868	-0.431325	-1.03762	Protein that localizes primarily to the plasma membrane, also found at the nuclear envelope; the authentic, non-tagged protein is detected in mitochondria in a phosphorylated state; has similarity to Hsp30p and Yro2p
YDR035W	ARO3	BioProcess=not yet annotated	-1.00422	0.581871	-0.811622	0.691396	-0.996043	0.437479	-1.09296	0.486894	-32.0578	2.39929	-3.44965	NS	-0.10443	-0.1489	-0.293663	0	0	0	3-deoxy-D-arabino-heptulosonate-7-phosphate (DAHP) synthase, catalyzes the first step in aromatic amino acid biosynthesis and is feedback-inhibited by phenylalanine or high concentration of tyrosine or tryptophan
YDR044W	HEM13	BioProcess=not yet annotated	0.326492	-0.441531	0.466131	-0.639049	0.432597	-0.286719	0.326288	-0.155347	-17.0475	-1.1704	NS	-2.85405	0	0	0	-0.0590175	-0.163487	-2.29558	Coproporphyrinogen III oxidase, an oxygen requiring enzyme that catalyzes the sixth step in the heme biosynthetic pathway; transcription is repressed by oxygen and heme (via Rox1p and Hap1p)
YDR046C	BAP3	BioProcess=amino acid transport	-0.257866	0.227941	0.145187	-0.0876791	-0.175203	0.134214	-0.173557	0.25687	-3.52161	0.468348	NS	-3.11968	0	0	0	-0.400027	-0.0542815	-0.0209641	Amino acid permease involved in the uptake of cysteine, leucine, isoleucine and valine
YDR047W	HEM12	BioProcess=not yet annotated	-0.328101	-0.13057	-0.15971	-0.299522	-0.107858	0.135045	-0.132045	0.191573	NS	NS	-2.34082	NS	-0.0406471	-0.0421474	-3.05376	0	0	0	Uroporphyrinogen decarboxylase, catalyzes the fifth step in the heme biosynthetic pathway; localizes to both the cytoplasm and nucleus; a hem12 mutant has phenotypes similar to patients with porphyria cutanea tarda
YDR049W	ORF:YDR049W	BioProcess=biological_process unknown	0.221122	-0.00431461	-0.104247	0.1038	-0.120149	0.118794	0.0652225	-0.178811	NS	NS	NS	-4.10611	0	0	0	-1.22258	-0.267142	-1.23237	Zinc finger protein; putative transcription factor that may interact with proteins involved in histone acetylation or deacetylation; may be involved in altering acetylation on histone lysines
YDR051C	ORF:YDR051C	BioProcess=biological_process unknown	-0.113358	0.211774	-0.167702	0.353949	-0.00634564	0.0693091	-0.0962967	0.114252	-8.53989	0.0866563	NS	-2.9404	0	0	0	-0.112578	-0.43161	-0.764059	Acid phosphatase involved in the non-vesicular transport of sterols in both directions between the endoplasmic reticulum and plasma membrane; deletion confers sensitivity to nickel
YDR055W	PST1	BioProcess=biological_process unknown	-1.6606	0.480455	-1.31426	0.346676	-1.35712	0.63908	-1.28146	0.726646	-31.4321	3.33831	-3.13121	NS	-0.1219	-0.014421	-0.328725	0	0	0	Cell wall protein that contains a putative GPI-attachment site; secreted by regenerating protoplasts; up-regulated by activation of the cell integrity pathway, as mediated by Rlm1p; upregulated by cell wall damage via disruption of FKS1
YDR058C	TGL2	BioProcess=not yet annotated	-0.597419	0.360715	-0.395192	0.71266	-0.602158	0.53016	-0.738563	0.408579	-18.2659	1.7074	-2.11975	NS	-0.170094	-0.593855	-0.304179	0	0	0	Triacylglycerol lipase that is localized to the mitochondria; has lipolytic activity towards triacylglycerols and diacylglycerols when expressed in E. coli
YDR059C	UBC5	BioProcess=stress response*	-0.49513	0.268517	-0.372249	0.492371	-0.37004	0.245196	-0.522181	0.239134	-22.1122	0.965236	-2.81676	NS	-0.158546	-0.530359	-0.275604	0	0	0	Ubiquitin-conjugating enzyme that mediates selective degradation of short-lived, abnormal, or excess proteins, including histone H3; central component of the cellular stress response; expression is heat inducible
YDR062W	LCB2	BioProcess=sphingolipid biosynthesis	0.146795	-0.221374	0.289561	-0.440455	0.256428	-0.250697	0.23927	-0.109587	-15.4661	-0.783956	NS	-2.6607	0	0	0	-0.127166	-0.748996	-1.74704	Component of serine palmitoyltransferase, responsible along with Lcb1p for the first committed step in sphingolipid synthesis, which is the condensation of serine with palmitoyl-CoA to form 3-ketosphinganine
YDR069C	DOA4	BioProcess=deubiquitination*	-0.898887	0.389519	-0.878297	0.16623	-0.763031	0.573033	-0.740141	0.552038	-31.4085	2.10038	-5.91046	NS	-0.100598	-0.102688	-0.562111	0	0	0	Ubiquitin isopeptidase, required for recycling ubiquitin from proteasome-bound ubiquitinated intermediates, acts at the late endosome/prevacuolar compartment to recover ubiquitin from ubiquitinated membrane proteins en route to the vacuole
YDR070C	ORF:YDR070C	BioProcess=biological_process unknown	-2.54972	1.02507	-2.65916	1.23547	-3.07759	1.13191	-3.30737	0.777414	-31.6801	7.29758	-2.67931	NS	-0.0746045	-0.109168	-0.275715	0	0	0	Putative protein of unknown function; proposed to be involved in responding to conditions of stress; the authentic, non-tagged protein is detected in highly purified mitochondria in high-throughput studies
YDR074W	TPS2	BioProcess=stress response*	-2.39396	0.680067	-2.15477	0.416085	-1.80873	0.682153	-2.11586	0.801008	-34.1729	4.29478	-2.65691	-2.26501	-0.0456654	-0.0346402	-0.257674	-0.404097	-0.290177	-3.68799	Phosphatase subunit of the trehalose-6-phosphate synthase/phosphatase complex, which synthesizes the storage carbohydrate trehalose; expression is induced by stress conditions and repressed by the Ras-cAMP pathway
YDR081C	PDC2	BioProcess=transcription from Pol II promoter*	0.183647	-0.275004	0.259536	-0.123588	0.141854	-0.358806	0.348847	-0.426397	-20.9015	-0.650554	-3.22754	-4.22187	-0.527725	-0.0961958	-0.476118	-2.79478	-0.37482	-2.48734	Transcription factor required for the synthesis of the glycolytic enzyme pyruvate decarboxylase, required for high level expression of both the THI and the PDC genes
YDR084C	ORF:YDR084C	BioProcess=biological_process unknown	-0.169738	0.0973557	-0.093231	0.133545	-0.00267253	0.277645	-0.103149	0.243441	-11.1159	0.26878	-2.91517	NS	-0.0387634	-0.635594	-1.47448	0	0	0	Integral membrane protein localized to late Golgi vesicles along with the v-SNARE Tlg2p; green fluorescent protein (GFP)-fusion protein localizes to the cytoplasm in a punctate pattern
YDR087C	RRP1	BioProcess=rRNA processing	0.945056	-1.68592	0.613575	-1.41822	0.602617	-1.68145	0.724091	-1.66622	-32.7017	-2.8563	NS	-2.13089	0	0	0	-0.122346	-0.406873	-1.33102	Essential evolutionarily conserved nucleolar protein necessary for biogenesis of 60S ribosomal subunits and processing of pre-rRNAs to mature rRNAs, associated with several distinct 66S pre-ribosomal particles
YDR089W	ORF:YDR089W	BioProcess=biological_process unknown	-0.0432901	-0.209586	-0.019937	-0.245953	0.166028	-0.0756706	0.177177	-0.110669	-9.10411	-0.426733	-4.87085	NS	-0.0767648	-0.0213355	-3.31583	0	0	0	Protein of unknown function; deletion confers resistance to Nickel
YDR100W	ORF:YDR100W	BioProcess=biological_process unknown	-0.623857	0.190614	-0.442592	0.329705	-0.36871	0.40335	-0.525027	0.297591	-20.4558	1.14111	-2.50566	NS	-0.041561	-0.592676	-0.311368	0	0	0	Integral membrane protein localized to late Golgi vesicles along with the v-SNARE Tlg2p
YDR111C	ORF:YDR111C	BioProcess=not yet annotated	0.32688	-0.433601	0.230086	-0.732536	0.284332	-0.453849	0.259903	-0.213103	-16.4532	-1.03504	-2.37054	NS	-0.143824	-0.654188	-0.481583	0	0	0	Putative alanine transaminase (glutamic pyruvic transaminase)
YDR117C	ORF:YDR117C	BioProcess=biological_process unknown	-0.0337932	0.110847	-0.316209	0.250416	-0.155728	0.0715008	-0.160639	0.0036256	-8.28742	0.380624	NS	-3.19251	0	0	0	-0.83011	-0.197749	-1.03754	Protein of unknown function that associates with ribosomes; has a putative RNA binding domain
YDR118W	APC4	BioProcess=ubiquitin-dependent protein catabolism*	0.250484	-0.121738	-0.0187475	0.0163469	0.0793124	-0.273747	0.288209	-0.554138	-8.82883	-0.426226	NS	-5.47682	0	0	0	-0.523446	-0.119956	-2.38414	Subunit of the Anaphase-Promoting Complex/Cyclosome (APC/C), which is a ubiquitin-protein ligase required for degradation of anaphase inhibitors, including mitotic cyclins, during the metaphase/anaphase transition
YDR125C	ECM18	BioProcess=not yet annotated	-0.629779	0.306279	-0.644986	0.0603996	-0.435651	0.42331	-0.490897	0.364403	-17.4885	1.28382	-2.44759	NS	-0.303467	-0.102424	-0.77594	0	0	0	Protein of unknown function, similar to Rlp24p
YDR128W	ORF:YDR128W	BioProcess=biological_process unknown	0.107146	-0.189427	-0.00320525	-0.060895	0.106473	-0.214122	0.140335	-0.211143	-10.0013	-0.419742	NS	-2.41297	0	0	0	-0.194709	-0.0588209	-0.105624	Protein of unknown function; mtc5 is synthetically sick with cdc13-1
YDR129C	SAC6	BioProcess=response to osmotic stress*	-0.197713	0.0555916	-0.0232294	0.050081	-0.120895	0.217209	-0.197689	0.259475	-10.2744	0.453814	NS	-3.00495	0	0	0	-0.546116	-0.965245	-1.47936	Fimbrin, actin-bundling protein; cooperates with Scp1p (calponin/transgelin) in the organization and maintenance of the actin cytoskeleton
YDR138W	HPR1	BioProcess=DNA recombination	0.198511	-0.139906	0.0861223	0.13003	0.105128	-0.132485	0.22812	-0.169373	-6.01399	-0.399945	NS	-2.72467	0	0	0	-0.772313	-0.165322	-0.771066	Subunit of THO/TREX complexes that couple transcription elongation with mitotic recombination and with mRNA metabolism and export, subunit of an RNA Pol II complex; regulates lifespan; involved in telomere maintenance; similar to Top1p
YDR146C	SWI5	BioProcess=G1-specific transcription in mitotic cell cycle	0.0659544	0.0926789	0.0245	0.371485	-0.0451133	-0.0752301	0.00472287	-0.148936	NS	NS	-2.57628	NS	-0.435993	-0.568298	-2.96931	0	0	0	Transcription factor that activates transcription of genes expressed at the M/G1 phase boundary and in G1 phase; localization to the nucleus occurs during G1 and appears to be regulated by phosphorylation by Cdc28p kinase
YDR147W	EKI1	BioProcess=phospholipid metabolism	0.371294	-0.326439	0.219509	-0.0978632	0.312552	-0.357924	0.333038	-0.510938	-15.1998	-0.977647	NS	-2.48038	0	0	0	-0.113129	-0.557538	-1.33045	Ethanolamine kinase, primarily responsible for phosphatidylethanolamine synthesis via the CDP-ethanolamine pathway; exhibits some choline kinase activity, thus contributing to phosphatidylcholine synthesis via the CDP-choline pathway
YDR153C	ORF:YDR153C	BioProcess=biological_process unknown	0.304277	0.0707498	0.280524	0.353952	0.0096686	-0.0588585	0.0418707	-0.172925	NS	NS	-2.01362	NS	-0.218362	-0.492219	-2.9568	0	0	0	Protein containing an N-terminal epsin-like domain involved in clathrin recruitment and traffic between the Golgi and endosomes; associates with the clathrin adaptor Gga2p, clathrin adaptor complex AP-1, and clathrin
YDR155C	CPR1	BioProcess=biological_process unknown	-0.288195	0.149617	0.176498	-0.31799	0.269686	-0.300161	0.0790565	-0.26614	NS	NS	NS	-2.9297	0	0	0	-0.180142	-0.172551	-0.063888	Cytoplasmic peptidyl-prolyl cis-trans isomerase (cyclophilin), catalyzes the cis-trans isomerization of peptide bonds N-terminal to proline residues; binds the drug cyclosporin A
YDR156W	RPA14	BioProcess=transcription from Pol I promoter	0.499921	-0.51489	0.426382	-0.136896	0.406249	-0.622681	0.329911	-0.479862	-22.7002	-1.45398	-3.621	-3.44603	-0.299055	-0.176257	-0.604196	-1.63967	-0.863485	-3.69024	RNA polymerase I subunit A14
YDR170C	SEC7	BioProcess=ER to Golgi transport*	0.105895	-0.216624	0.165006	-0.289038	0.200757	-0.195757	0.200082	-0.0989703	-16.7373	-0.593356	-2.06469	NS	-0.133116	-0.183002	-0.770752	0	0	0	Guanine nucleotide exchange factor (GEF) for ADP ribosylation factors involved in proliferation of the Golgi, intra-Golgi transport and ER-to-Golgi transport; found in the cytoplasm and on Golgi-associated coated vesicles
YDR172W	SUP35	BioProcess=translational termination	0.499794	-0.515303	0.436118	-0.343684	0.411229	-0.576093	0.402514	-0.573524	-32.3869	-1.41163	-3.22241	-2.37357	-0.0651681	-0.0736337	-0.320768	-0.536021	-0.624285	-4.02415	Translation termination factor eRF3; altered protein conformation creates the [PSI(+)] prion, a dominant cytoplasmically inherited protein aggregate that alters translational fidelity and creates a nonsense suppressor phenotype
YDR174W	HMO1	BioProcess=plasmid maintenance	0.296754	-0.217218	0.303761	0.0041017	0.171575	-0.165538	0.162942	-0.264201	-13.5639	-0.510132	-2.97356	NS	-0.179566	-0.642361	-1.06756	0	0	0	Chromatin associated high mobility group (HMG) family member involved in genome maintenance; rDNA-binding component of the Pol I transcription system; associates with a 5'-3' DNA helicase and Fpr1p, a prolyl isomerase
YDR177W	UBC1	BioProcess=endocytosis*	0.371913	-0.118029	0.237371	0.0852549	0.247642	-0.28669	0.202164	-0.326784	-9.62554	-0.78405	-2.16266	NS	-0.0177244	-0.189706	-1.49786	0	0	0	Ubiquitin-conjugating enzyme that mediates selective degradation of short-lived and abnormal proteins; plays a role in vesicle biogenesis and ER-associated protein degradation (ERAD); component of the cellular stress response
YDR178W	SDH4	BioProcess=tricarboxylic acid cycle*	-0.606005	0.237034	-0.382757	0.199321	-0.409367	0.421138	-0.622672	0.309794	-24.2991	1.22632	-2.95662	-2.37381	-0.106026	-0.500396	-0.207744	-0.526458	-3.40728	-1.19541	Membrane anchor subunit of succinate dehydrogenase (Sdh1p, Sdh2p, Sdh3p, Sdh4p), which couples the oxidation of succinate to the transfer of electrons to ubiquinone as part of the TCA cycle and the mitochondrial respiratory chain
YDR185C	ORF:YDR185C	BioProcess=biological_process unknown	-0.0773339	0.0891434	0.179726	0.0204618	0.203194	-0.1204	0.069298	0.0592557	NS	NS	NS	-2.46146	0	0	0	-0.702057	-0.365964	-0.00125064	Mitochondrial protein of unknown function; similar to Ups1p and Ups2p which are involved in regulation of mitochondrial cardiolipin and phosphatidylethanolamine levels; null is viable but interacts synthetically with ups1 and ups2 mutations
YDR194C	MSS116	BioProcess=RNA splicing	0.358633	-0.576548	0.319897	-0.184384	0.371334	-0.34371	0.324812	-0.406658	-23.4253	-1.08025	-2.61353	-3.44566	-0.222654	-0.494537	-0.0216023	-1.23303	-3.1829	-0.0845326	DEAD-box protein required for efficient splicing of mitochondrial Group I and II introns; non-polar RNA helicase that also facilities strand annealing
YDR200C	VPS64	BioProcess=biological_process unknown	0.135313	0.532441	-0.0314202	0.352152	-0.254691	0.368262	-0.0735322	-0.0746966	-4.52893	0.8549	-2.47611	NS	-0.946679	-0.0851299	-2.02777	0	0	0	Protein required for cytoplasm to vacuole targeting of proteins; forms a complex with Far3p and Far7p to Far11p involved in recovery from pheromone-induced cell cycle arrest; localizes to the cytoplasm and endoplasmic reticulum membrane
YDR204W	COQ4	BioProcess=ubiquinone metabolism	-0.973526	0.404053	-0.88666	0.653057	-0.773562	0.493932	-0.949852	0.515643	-33.1953	2.03543	-2.3391	NS	-0.0784756	-0.241871	-0.037079	0	0	0	Protein with a role in ubiquinone (Coenzyme Q) biosynthesis, possibly functioning in stabilization of Coq7p; located on the matrix face of the mitochondrial inner membrane; component of a mitochondrial ubiquinone-synthesizing complex
YDR212W	TCP1	BioProcess=protein folding*	0.15876	-0.348417	0.250322	-0.602419	0.197721	-0.320667	0.173158	-0.244407	-16.6748	-0.71553	NS	-2.70362	0	0	0	-0.319052	-0.75609	-1.51195	Alpha subunit of chaperonin-containing T-complex, which mediates protein folding in the cytosol; involved in actin cytoskeleton maintenance; overexpression in neurons suppresses formation of pathogenic conformations of huntingtin protein
YDR222W	ORF:YDR222W	BioProcess=biological_process unknown	-0.739307	0.390593	-0.446091	-0.129537	-0.47876	0.419715	-0.654871	0.563203	-18.1691	1.35206	-2.23048	-5.48943	-0.170881	-0.123045	-0.668528	-0.611631	-0.418056	-2.96199	Protein of unknown function; green fluorescent protein (GFP)-fusion protein localizes to the cytoplasm in a punctate pattern
YDR224C	HTB1	BioProcess=chromatin assembly/disassembly	0.432778	-0.0838782	0.341694	0.0766886	0.266554	-0.236986	0.249376	-0.358445	-8.77738	-0.760868	-2.00931	NS	-0.0685852	-0.236515	-1.54829	0	0	0	Histone H2B, core histone protein required for chromatin assembly and chromosome function; nearly identical to HTB2; Rad6p-Bre1p-Lge1p mediated ubiquitination regulates transcriptional activation, meiotic DSB formation and H3 methylation
YDR228C	PCF11	BioProcess=mRNA polyadenylation*	0.418408	-0.10556	0.243181	0.400879	0.0460349	-0.186505	0.145707	-0.345498	-3.32921	-0.287137	-3.47545	-2.24653	-0.348265	-0.556036	-3.15811	-0.467467	-0.759887	-4.37629	mRNA 3' end processing factor, essential component of cleavage and polyadenylation factor IA (CF IA), involved in pre-mRNA 3' end processing and in transcription termination; binds C-terminal domain of largest subunit of RNA pol II (Rpo21p)
YDR245W	MNN10	BioProcess=actin filament organization*	0.517413	-0.606257	0.3358	-0.323952	0.468559	-0.496117	0.47711	-0.520506	-24.5258	-1.44573	NS	-2.98425	0	0	0	-0.236381	-0.348382	-0.0138841	Subunit of a Golgi mannosyltransferase complex also containing Anp1p, Mnn9p, Mnn11p, and Hoc1p that mediates elongation of the polysaccharide mannan backbone; membrane protein of the mannosyltransferase family
YDR247W	ORF:YDR247W	BioProcess=biological_process unknown	-1.75163	0.601195	-1.37175	-0.108423	-1.39415	0.646653	-1.31783	0.863939	-23.4138	3.42822	-3.08989	-3.4827	-0.0100666	-0.20709	-0.586021	-0.0381646	-1.13015	-3.84551	Cytoplasmic serine/threonine protein kinase; identified as a high-copy suppressor of the synthetic lethality of a sis2 sit4 double mutant, suggesting a role in G1/S phase progression; homolog of Sks1p
YDR257C	RMS1	BioProcess=transcription	0.0425288	0.0739923	-0.0396564	0.218969	0.0132354	-0.144099	0.0673922	-0.115011	NS	NS	NS	-2.54058	0	0	0	-0.398504	-0.0430395	-2.06829	Ribosomal lysine methyltransferase specific for monomethylation of Rpl42ap and Rpl42bp (lysine 55); nuclear SET-domain containing protein
YDR258C	HSP78	BioProcess=stress response*	-2.23962	0.752496	-2.20871	0.260996	-1.79265	0.858212	-2.11311	0.860194	-36.2719	4.45925	-5.86775	-2.43455	-0.189094	-0.029955	-0.333266	-2.99471	-0.282873	-5.87478	Oligomeric mitochondrial matrix chaperone that cooperates with Ssc1p in mitochondrial thermotolerance after heat shock; able to prevent the aggregation of misfolded proteins as well as resolubilize protein aggregates
YDR264C	AKR1	BioProcess=endocytosis*	-0.236116	-0.0418988	-0.263875	-0.196618	-0.100214	0.246443	-0.178457	0.196986	-3.98233	0.419291	-2.68726	NS	-0.58105	-0.0746806	-2.72377	0	0	0	Palmitoyl transferase involved in protein palmitoylation; acts as a negative regulator of pheromone response pathway; required for endocytosis of pheromone receptors; involved in cell shape control; contains ankyrin repeats
YDR266C	ORF:YDR266C	BioProcess=biological_process unknown	0.133866	-0.133135	-0.0802154	0.416275	-0.093088	-0.142474	-0.0380757	-0.254101	NS	NS	NS	-2.22119	0	0	0	-0.417932	-0.655445	-2.04136	Protein of unknown function that may interact with ribosomes, based on co-purification experiments;green fluorescent protein (GFP)-fusion protein localizes to the cytoplasm; contains a RING finger domain
YDR270W	CCC2	BioProcess=copper ion transport*	-0.918294	0.259844	-0.888482	-0.0287322	-0.758533	0.642225	-0.853177	0.590067	-21.3909	2.15566	-3.93266	-2.21251	-0.216593	-0.0520656	-0.873003	-0.999799	-0.190704	-4.87953	Cu(+2)-transporting P-type ATPase, required for export of copper from the cytosol into an extracytosolic compartment; has similarity to human proteins involved in Menkes and Wilsons diseases
YDR293C	SSD1	BioProcess=cell cycle	-0.306006	0.0818113	-0.184093	0.012498	-0.114298	0.1852	-0.224602	0.178479	-12.1765	0.402919	-2.14096	NS	-0.106682	-0.329893	-1.11789	0	0	0	Protein with a role in maintenance of cellular integrity, interacts with components of the TOR pathway; ssd1 mutant of a clinical S. cerevisiae strain displays elevated virulence
YDR297W	SUR2	BioProcess=sphingolipid metabolism	0.252469	-0.499008	0.422562	-0.828568	0.344961	-0.276175	0.359352	-0.0440013	-14.7399	-0.959636	-3.29326	-3.98155	-0.0589597	-0.339412	-1.20566	-0.147018	-1.0377	-4.12287	Sphinganine C4-hydroxylase, catalyses the conversion of sphinganine to phytosphingosine in sphingolipid biosyntheis
YDR298C	ATP5	BioProcess=ATP synthesis coupled proton transport	-0.166218	0.0233169	0.0351815	0.247779	-0.0803308	0.123518	-0.310912	0.0798756	-8.20009	0.274358	-4.76916	NS	-0.337643	-2.89696	-0.943828	0	0	0	Subunit 5 of the stator stalk of mitochondrial F1F0 ATP synthase, which is an evolutionarily conserved enzyme complex required for ATP synthesis; homologous to bovine subunit OSCP (oligomycin sensitivity-conferring protein); phosphorylated
YDR299W	BFR2	BioProcess=not yet annotated	1.02947	-1.80205	0.800703	-1.1995	0.750612	-1.89053	0.838985	-1.9177	-35.3697	-3.39788	-4.25963	-5.10486	-0.106361	-0.074217	-0.294382	-1.31887	-0.822584	-4.80454	Essential protein that is a component of 90S preribosomes; may be involved in rRNA processing; multicopy suppressor of sensitivity to Brefeldin A; expression is induced during lag phase and also by cold shock
YDR305C	HNT2	BioProcess=biological_process unknown	0.283144	0.0168696	0.0062549	0.364292	-0.147867	0.0461014	0.190236	-0.0712207	NS	NS	NS	-2.0526	0	0	0	-0.468158	-0.206648	-1.43821	Dinucleoside triphosphate hydrolase; has similarity to the tumor suppressor FHIT and belongs to the histidine triad (HIT) superfamily of nucleotide-binding proteins
YDR306C	ORF:YDR306C	BioProcess=biological_process unknown	-0.552113	0.238468	-0.485247	0.128151	-0.343376	0.444822	-0.489494	0.434088	-23.3692	1.12728	-4.30855	NS	-0.163864	-0.0868939	-0.818175	0	0	0	F-box protein of unknown function; interacts with Sgt1p via a Leucine-Rich Repeat (LRR) domain
YDR307W	ORF:YDR307W	BioProcess=biological_process unknown	-0.0371527	-0.0945457	-0.0364904	-0.223592	0.0439962	-0.0600816	0.068477	0.0574506	NS	NS	-2.32203	NS	-0.0314926	-1.06136	-2.65369	0	0	0	Putative protein of unknown function
YDR312W	SSF2	BioProcess=ribosomal large subunit assembly and maintenance*	1.05446	-0.728425	0.54248	-0.412779	0.276284	-0.568063	0.541254	-0.966468	-15.3561	-1.11763	NS	-2.50794	0	0	0	-0.41138	-0.0611881	-2.4573	Protein required for ribosomal large subunit maturation, functionally redundant with Ssf1p; member of the Brix family
YDR320C-A	HSK2	BioProcess=biological_process unknown	0.345684	-0.0911316	0.247607	-0.155958	-0.0715306	0.0484916	0.0394411	-0.0419495	-2.83986	0.174526	NS	-2.39926	0	0	0	-0.265403	-0.362887	-0.93255	Essential subunit of the Dam1 complex (aka DASH complex), couples kinetochores to the force produced by MT depolymerization thereby aiding in chromosome segregation; is transferred to the kinetochore prior to mitosis
YDR323C	PEP7	BioProcess=non-selective vesicle fusion*	-0.145725	0.277255	-0.451958	0.449456	-0.270348	0.241624	-0.291437	0.14015	-15.2697	0.810754	NS	-3.14409	0	0	0	-0.83544	-0.0234212	-1.08733	Multivalent adaptor protein that facilitates vesicle-mediated vacuolar protein sorting by ensuring high-fidelity vesicle docking and fusion, which are essential for targeting of vesicles to the endosome; required for vacuole inheritance
YDR324C	UTP4	BioProcess=processing of 20S pre-rRNA	0.967075	-2.18329	0.700092	-1.47733	0.713012	-1.90591	0.744619	-1.80853	-29.4245	-3.34268	NS	-2.89436	0	0	0	-1.1095	-0.482843	-0.391325	Subunit of U3-containing 90S preribosome and Small Subunit (SSU) processome complexes involved in production of 18S rRNA and assembly of small ribosomal subunit; member of t-Utp subcomplex involved with transcription of 35S rRNA transcript
YDR325W	YCG1	BioProcess=mitotic chromosome condensation	0.27281	-0.23141	0.200517	0.0720813	0.264128	-0.224753	0.327495	-0.37797	-13.4645	-0.761134	NS	-4.02643	0	0	0	-0.430959	-1.33423	-1.3589	Subunit of the condensin complex; required for establishment and maintenance of chromosome condensation, chromosome segregation and chromatin binding of the condensin complex; required for clustering of tRNA genes at the nucleolus
YDR335W	MSN5	BioProcess=protein-nucleus export	-0.152637	0.0729597	-0.167561	-0.127387	0.0529677	0.0905641	0.00148505	0.239296	-2.88154	0.00102672	-4.07018	NS	-0.289524	-1.05538	-3.94301	0	0	0	Karyopherin involved in nuclear import and export of proteins, including import of replication protein A and export of Swi6p, Far1p, and Pho4p; required for re-export of mature tRNAs after their retrograde import from the cytoplasm
YDR338C	ORF:YDR338C	BioProcess=biological_process unknown	-0.0752278	-0.0808257	0.00703135	-0.279248	0.147116	0.114267	0.0610939	0.261698	NS	NS	-2.09559	NS	-0.0717196	-0.272121	-3.05705	0	0	0	Putative protein of unknown function
YDR342C	HXT7	BioProcess=hexose transport	-0.330926	-0.0197556	0.237472	0.151997	-0.0740388	0.0764154	-0.418512	-0.0409388	NS	NS	-2.17206	NS	-0.343129	-2.67171	-0.732749	0	0	0	High-affinity glucose transporter of the major facilitator superfamily, nearly identical to Hxt6p, expressed at high basal levels relative to other HXTs, expression repressed by high glucose levels
YDR343C	HXT6	BioProcess=hexose transport	0.0434983	0.160932	-0.0167402	-0.28337	-0.122295	-0.0920015	-0.422964	-0.20158	NS	NS	-2.02246	NS	-2.12291	-0.111188	-1.55624	0	0	0	High-affinity glucose transporter of the major facilitator superfamily, nearly identical to Hxt7p, expressed at high basal levels relative to other HXTs, repression of expression by high glucose requires SNF3
YDR345C	HXT3	BioProcess=hexose transport	0.402981	-0.878485	0.52605	-1.37322	0.537381	-0.910111	0.653822	-0.569586	-23.3979	-1.99797	-3.88817	-2.59384	-0.0328089	-0.423486	-0.56616	-0.131248	-2.63819	-3.65984	Low affinity glucose transporter of the major facilitator superfamily, expression is induced in low or high glucose conditions
YDR354W	TRP4	BioProcess=tryptophan biosynthesis	-0.455349	0.544627	-0.416373	0.634006	-0.526994	0.340864	-0.633561	0.252989	-22.6938	1.39699	-4.11531	NS	-0.0397276	-0.227397	-0.819588	0	0	0	Anthranilate phosphoribosyl transferase of the tryptophan biosynthetic pathway, catalyzes the phosphoribosylation of anthranilate, subject to the general control system of amino acid biosynthesis
YDR365C	ORF:YDR365C	BioProcess=biological_process unknown	1.22005	-0.647481	1.01569	-0.53291	0.495716	-0.46348	0.523822	-0.41459	-14.9896	-1.45816	NS	-2.29361	0	0	0	-0.0110173	-0.165871	-1.53011	Nucleolar protein involved in pre-rRNA processing; depletion causes severely decreased 18S rRNA levels
YDR370C	ORF:YDR370C	BioProcess=biological_process unknown	0.536695	-0.282634	0.42344	0.0435864	0.326495	-0.494947	0.432595	-0.584969	-16.2043	-1.12156	-3.73702	-2.86121	-0.178849	-0.150339	-1.28588	-0.533411	-0.437738	-4.71854	Putative protein of unknown function
YDR372C	VPS74	BioProcess=biological_process unknown	0.190334	-0.0890011	0.155673	0.0530748	0.173117	-0.230285	0.176656	-0.183281	-11.3029	-0.571195	NS	-2.36141	0	0	0	-0.742629	-0.203024	-2.59813	Protein required for Golgi localization of glycosyltransferases; binds the cytosolic domains of Golgi glycosyltransferases; binding to PtdIns4P required for Golgi targeting and function; tetramer formation required for function
YDR377W	ATP17	BioProcess=ATP synthesis coupled proton transport	-0.198357	0.209494	-0.269638	0.461595	-0.237066	0.228563	-0.426922	-0.0224605	-10.4729	0.702529	-2.78094	NS	-0.307244	-0.977005	-1.06657	0	0	0	Subunit f of the F0 sector of mitochondrial F1F0 ATP synthase, which is a large, evolutionarily conserved enzyme complex required for ATP synthesis
YDR380W	ARO10	BioProcess=biological_process unknown	0.00543983	-0.188844	0.159483	0.652571	0.222931	0.00631829	-0.471131	-0.56572	NS	NS	-10.5512	-3.00487	-0.42738	-8.68415	-4.68543	-0.524516	-10.1654	-5.74334	Phenylpyruvate decarboxylase, catalyzes decarboxylation of phenylpyruvate to phenylacetaldehyde, which is the first specific step in the Ehrlich pathway
YDR381W	YRA1	BioProcess=mRNA processing	0.137666	0.121069	0.193407	-0.0594323	0.287271	-0.00261301	0.0486762	0.197391	NS	NS	NS	-2.2057	0	0	0	-0.411077	-0.188573	-0.332307	RNA binding protein required for export of poly(A)+ mRNA from the nucleus; proposed to couple mRNA export with 3' end processing via its interactions with Mex67p and Pcf11p; functionally redundant with Yra2p, another REF family member
YDR384C	ORF:YDR384C	BioProcess=biological_process unknown	0.0229359	-0.219311	0.148773	-0.73858	0.11931	-0.106226	0.0375903	0.138116	-5.31547	-0.341663	-3.47546	-5.05312	-0.276751	-0.875333	-1.98871	-0.482276	-1.65294	-3.80018	Plasma membrane protein, regulation pattern suggests a possible role in export of ammonia from the cell; phosphorylated in mitochondria; member of the TC 9.B.33 YaaH family of putative transporters
YDR387C	ORF:YDR387C	BioProcess=biological_process unknown	-0.850405	0.245473	-0.67283	0.00313608	-0.623276	0.450254	-0.705907	0.557696	-21.6016	1.68126	-3.3388	-2.75827	-0.0213163	-0.0492081	-0.805537	-0.0739598	-0.181662	-4.57484	Putative transporter, member of the sugar porter family; YDR387C is not an essential gene
YDR390C	UBA2	BioProcess=sumoylation	0.344409	-0.112786	0.150348	0.0854011	-0.0401603	0.00220812	0.130381	-0.137379	-3.58497	0.0789996	NS	-2.5925	0	0	0	-0.0707895	-0.0532151	-2.0922	Nuclear protein that acts as a heterodimer with Aos1p to activate Smt3p (SUMO) before its conjugation to proteins (sumoylation), which may play a role in protein targeting; essential for viability
YDR399W	HPT1	BioProcess=purine nucleotide biosynthesis	1.06681	-2.49067	0.938991	-2.01726	0.748687	-2.17506	0.850789	-1.97161	-37.2852	-3.66187	NS	-3.68611	0	0	0	-2.16823	-0.0647077	-0.073476	Dimeric hypoxanthine-guanine phosphoribosyltransferase, catalyzes the formation of both inosine monophosphate and guanosine monophosphate; mutations in the human homolog HPRT1 can cause Lesch-Nyhan syndrome and Kelley-Seegmiller syndrome
YDR400W	URH1	BioProcess=pyrimidine salvage	-0.31805	0.0406817	-0.208553	-0.249495	-0.140645	0.371189	-0.215274	0.342962	-7.82727	0.640624	-4.72497	-3.46918	-0.432001	-0.0943389	-2.96069	-0.823933	-0.161659	-5.84963	Uridine nucleosidase (uridine-cytidine N-ribohydrolase), cleaves N-glycosidic bonds in nucleosides; involved in the pyrimidine salvage and nicotinamide riboside salvage pathways
YDR405W	MRP20	BioProcess=protein biosynthesis	0.105394	0.0611604	-0.0672725	0.229484	0.10563	0.0109979	-0.0152036	-0.0189164	NS	NS	NS	-2.60247	0	0	0	-0.522866	-0.484741	-0.986017	Mitochondrial ribosomal protein of the large subunit
YDR406W	PDR15	BioProcess=transport	-0.479847	-0.0159957	-0.802027	-0.143447	-0.190554	0.385967	-0.0337824	0.532387	-6.95577	0.767627	-5.63421	NS	-0.119305	-0.917588	-4.28811	0	0	0	Plasma membrane ATP binding cassette (ABC) transporter, multidrug transporter and general stress response factor implicated in cellular detoxification; regulated by Pdr1p, Pdr3p and Pdr8p; promoter contains a PDR responsive element
YDR408C	ADE8	BioProcess=not yet annotated	-0.0250348	0.138461	-0.0192495	0.215327	-0.0525023	-0.120828	0.0251934	0.0221727	NS	NS	-2.3873	NS	-1.21029	-0.41173	-2.06847	0	0	0	Phosphoribosyl-glycinamide transformylase, catalyzes a step in the 'de novo' purine nucleotide biosynthetic pathway
YDR411C	ORF:YDR411C	BioProcess=biological_process unknown	0.0879872	-0.361753	0.14093	-0.374517	0.277359	-0.15673	0.244923	-0.201538	-20.6242	-0.696979	-6.36065	NS	-0.0456412	-0.160201	-1.5643	0	0	0	ER localized derlin-like family member involved in ER stress and homeostasis; not involved in ERAD or substrate retrotranslocation; interacts with CDC48; contains four transmembrane domains and two SHP boxes
YDR430C	CYM1	BioProcess=biological_process unknown	0.200379	-0.54095	0.234139	-0.230852	0.300311	-0.33964	0.424407	-0.330718	-18.0709	-0.938075	-2.48416	NS	-0.569293	-0.205146	-0.439509	0	0	0	Lysine-specific metalloprotease of the mitochondrial intermembrane space, member of the pitrilysin family; degrades proteins and presequence peptides cleaved from imported proteins; required for normal mitochondrial morphology
YDR436W	PPZ2	BioProcess=sodium ion homeostasis	-0.757847	0.32804	-0.663207	0.247178	-0.532903	0.48007	-0.593471	0.345639	-24.085	1.56468	-2.0844	NS	-0.113261	-0.132659	-0.418049	0	0	0	Serine/threonine protein phosphatase Z, isoform of Ppz1p; involved in regulation of potassium transport, which affects osmotic stability, cell cycle progression, and halotolerance
YDR448W	ADA2	BioProcess=chromatin modification*	0.145111	-0.193162	-0.0186323	0.22233	0.00600454	-0.166206	0.168924	-0.356832	-3.77831	-0.170425	NS	-4.88759	0	0	0	-0.615575	-0.833732	-1.96034	Transcription coactivator, component of the ADA and SAGA transcriptional adaptor/HAT (histone acetyltransferase) complexes
YDR450W	RPS18A	BioProcess=protein biosynthesis	0.472213	-0.333927	0.361804	-0.143596	0.325729	-0.517338	0.170433	-0.549489	-13.8062	-1.17149	-2.46517	NS	-0.0812645	-0.227313	-1.16622	0	0	0	Protein component of the small (40S) ribosomal subunit; nearly identical to Rps18Bp and has similarity to E. coli S13 and rat S18 ribosomal proteins
YDR451C	YHP1	BioProcess=biological_process unknown	0.0902079	0.170971	0.00885959	0.42801	0.0775815	-0.240985	0.0817236	-0.463408	NS	NS	-3.86884	-4.77191	-0.0463451	-0.614403	-3.26919	-0.061995	-0.896995	-4.81703	One of two homeobox transcriptional repressors (see also Yox1p), that bind to Mcm1p and to early cell cycle box (ECB) elements of cell cycle regulated genes, thereby restricting ECB-mediated transcription to the M/G1 interval
YDR456W	NHX1	BioProcess=vacuolar acidification*	-0.00478538	-0.231636	0.0436595	-0.512178	0.132133	-0.0697314	0.116101	-0.0211345	-7.14482	-0.321166	-4.26002	-2.25556	-0.362446	-0.521814	-2.85571	-0.615664	-0.909007	-5.10573	Endosomal Na+/H+ exchanger, required for intracellular sequestration of Na+; required for osmotolerance to acute hypertonic shock
YDR464W	SPP41	BioProcess=negative regulation of transcription from Pol II promoter	0.516151	-0.34399	0.299752	-0.121327	0.290172	-0.432093	0.399107	-0.627482	-16.0575	-1.02402	NS	-2.56945	0	0	0	-0.14853	-0.17541	-2.7668	Protein involved in negative regulation of expression of spliceosome components PRP4 and PRP3
YDR471W	RPL27B	BioProcess=protein biosynthesis	0.679187	-0.668378	0.624877	-0.488816	0.46725	-0.861942	0.378767	-0.811406	-26.4297	-1.78893	-4.29537	NS	-0.0407187	-0.0790403	-0.670062	0	0	0	Protein component of the large (60S) ribosomal subunit, nearly identical to Rpl27Ap and has similarity to rat L27 ribosomal protein
YDR474C	ORF:YDR474C	BioProcess=biological_process unknown	-1.22803	0.552407	-0.78855	0.189272	-0.98467	0.579719	-1.0888	0.687373	-25.8524	2.57278	NS	-4.59061	0	0	0	-0.137341	-0.123792	-1.32598	0
YDR475C	JIP4	BioProcess=biological_process unknown	-1.25183	0.593314	-0.967896	0.394049	-1.14299	0.6054	-1.23642	0.83782	-28.0489	2.89397	NS	-2.98838	0	0	0	-0.47741	-0.0898348	-0.69477	Protein of unknown function; previously annotated as two separate ORFs, YDR474C and YDR475C, which were merged as a result of corrections to the systematic reference sequence
YDR479C	ORF:YDR479C	BioProcess=biological_process unknown	-1.04719	0.608199	-0.922352	0.458854	-0.863042	0.441612	-0.924789	0.547389	-33.303	2.15716	NS	-2.18463	0	0	0	-0.0515607	-0.206514	-0.340795	Peroxisomal integral membrane peroxin, involved in the regulation of peroxisomal size, number and distribution; genetic interactions suggest that Pex28p and Pex29p act at steps upstream of those mediated by Pex30p, Pex31p, and Pex32p
YDR481C	PHO8	BioProcess=not yet annotated	-0.751399	0.332358	-0.640739	0.236238	-0.533721	0.438075	-0.630335	0.422601	-26.1814	1.51508	-2.10688	NS	-0.0577849	-0.0763702	-0.392594	0	0	0	Repressible alkaline phosphatase, a glycoprotein localized to the vacuole; regulated by levels of inorganic phosphate and by a system consisting of Pho4p, Pho9p, Pho80p, Pho81p and Pho85p; dephosphorylates phosphotyrosyl peptides
YDR489W	ORF:YDR489W	BioProcess=biological_process unknown	0.272796	-0.246815	0.18319	0.0629065	0.248937	-0.340464	0.328833	-0.248769	-17.0694	-0.824086	-2.49351	-5.53539	-0.649579	-0.0558664	-0.423731	-2.64018	-0.16201	-1.63225	Subunit of the GINS complex (Sld5p, Psf1p, Psf2p, Psf3p), which is localized to DNA replication origins and implicated in assembly of the DNA replication machinery
YDR490C	PKH1	BioProcess=biological_process unknown	-0.322644	0.202789	-0.150078	0.260447	-0.268422	0.112768	-0.335069	0.094307	-15.8735	0.636992	-2.57859	NS	-0.207093	-0.545496	-0.719434	0	0	0	Serine/threonine protein kinase involved in sphingolipid-mediated signaling pathway that controls endocytosis; activates Ypk1p and Ykr2p, components of signaling cascade required for maintenance of cell wall integrity; redundant with Pkh2p
YDR500C	RPL37B	BioProcess=protein biosynthesis	0.688089	-0.255077	0.590584	-0.0455312	0.306418	-0.486007	0.186863	-0.550153	-9.7865	-1.10689	-2.7815	NS	-0.0443896	-0.211204	-1.90459	0	0	0	Protein component of the large (60S) ribosomal subunit, has similarity to Rpl37Ap and to rat L37 ribosomal protein
YDR514C	ORF:YDR514C	BioProcess=biological_process unknown	0.489738	-0.674383	0.48666	-0.326219	0.393579	-0.634453	0.410333	-0.734404	-27.2952	-1.42689	-3.8846	-2.34485	-0.163105	-0.292041	-0.390727	-1.14737	-2.37026	-3.3502	Putative protein of unknown function
YDR516C	EMI2	BioProcess=biological_process unknown	-1.91191	0.613596	-1.70533	0.233086	-1.49971	0.742521	-1.78099	0.917607	-33.7937	3.74606	-4.23923	-4.0555	-0.0721257	-0.0164758	-0.366718	-0.696934	-0.122155	-5.39662	Non-essential protein of unknown function required for transcriptional induction of the early meiotic-specific transcription factor IME1; required for sporulation; expression is regulated by glucose-repression transcription factors Mig1/2p
YDR518W	EUG1	BioProcess=protein folding*	-0.259059	0.180351	-0.191131	-0.0866293	-0.0780547	0.351229	-0.0940617	0.210013	-9.27323	0.529053	-4.06825	NS	-0.763549	-0.0597975	-2.23985	0	0	0	Protein disulfide isomerase of the endoplasmic reticulum lumen, function overlaps with that of Pdi1p; may interact with nascent polypeptides in the ER
YDR519W	FPR2	BioProcess=biological_process unknown	-0.293353	0.0990078	-0.298351	0.0332417	-0.162503	0.282399	-0.290919	0.313631	-13.5934	0.615647	-2.59672	NS	-0.229195	-0.0304314	-1.23633	0	0	0	Membrane-bound peptidyl-prolyl cis-trans isomerase (PPIase), binds to the drugs FK506 and rapamycin; expression pattern suggests possible involvement in ER protein trafficking
YDR528W	HLR1	BioProcess=not yet annotated	0.317143	-0.126322	-0.00451938	-0.424578	0.10211	0.00219959	0.274425	-0.134303	-5.27455	-0.197585	-2.27574	NS	-1.06893	-1.26408	-0.81569	0	0	0	Protein involved in regulation of cell wall composition and integrity and response to osmotic stress; overproduction suppresses a lysis sensitive PKC mutation; similar to Lre1p, which functions antagonistically to protein kinase A
YDR529C	QCR7	BioProcess=aerobic respiration*	-0.269623	0.522018	-0.365058	0.734518	-0.585606	0.527994	-0.702197	0.150937	-18.3006	1.70118	-5.01797	NS	-0.257849	-0.472776	-1.24679	0	0	0	Subunit 7 of the ubiquinol cytochrome-c reductase complex, which is a component of the mitochondrial inner membrane electron transport chain; oriented facing the mitochondrial matrix; N-terminus appears to play a role in complex assembly
YDR538W	PAD1	BioProcess=aromatic compound catabolism	-0.0766301	0.0595361	-0.213085	-0.0843952	-0.130916	0.0938978	0.0632626	0.187168	-3.47481	0.334257	-3.63854	NS	-0.0139443	-2.5968	-2.32749	0	0	0	Phenylacrylic acid decarboxylase, confers resistance to cinnamic acid, decarboxylates aromatic carboxylic acids to the corresponding vinyl derivatives; homolog of E. coli UbiX
YEL002C	WBP1	BioProcess=not yet annotated	0.0296246	-0.166307	0.0922616	-0.338441	0.0610369	-0.0677166	0.104905	-0.0471987	-8.11003	-0.196144	-2.20766	-2.30788	-0.0876704	-0.426003	-1.51662	-0.14574	-0.78524	-2.98381	Beta subunit of the oligosaccharyl transferase (OST) glycoprotein complex; required for N-linked glycosylation of proteins in the endoplasmic reticulum
YEL003W	GIM4	BioProcess=protein folding	0.330651	-0.207469	0.263172	-0.161765	0.0976581	-0.117009	0.1663	-0.0316163	-10.9182	-0.313765	NS	-2.38618	0	0	0	-0.440564	-0.641962	-0.345566	Subunit of the heterohexameric cochaperone prefoldin complex which binds specifically to cytosolic chaperonin and transfers target proteins to it
YEL011W	GLC3	BioProcess=not yet annotated	-2.09935	0.833193	-1.69862	0.527437	-1.77706	0.726161	-2.15066	0.935403	-35.6331	4.26922	NS	-5.1343	0	0	0	-0.122083	-0.607058	-0.353827	Glycogen branching enzyme, involved in glycogen accumulation; green fluorescent protein (GFP)-fusion protein localizes to the cytoplasm in a punctate pattern
YEL031W	SPF1	BioProcess=transport	0.0523101	-0.348388	0.17224	-0.723046	0.231657	-0.122237	0.201237	-0.090876	-8.49753	-0.575222	-2.94055	-2.17054	-0.27186	-0.274311	-1.93085	-0.493952	-0.498758	-3.87412	P-type ATPase, ion transporter of the ER membrane involved in ER function and Ca2+ homeostasis; required for regulating Hmg2p degradation; confers sensitivity to a killer toxin (SMKT) produced by Pichia farinosa KK1
YEL047C	ORF:YEL047C	BioProcess=metabolism	-0.189906	-0.0457581	0.0306251	-0.216936	-0.024648	-0.0409593	0.0263723	0.122985	NS	NS	-2.20982	-2.28901	-0.869181	-0.461596	-2.25044	-1.01875	-0.535309	-2.64706	Soluble fumarate reductase, required with isoenzyme Osm1p for anaerobic growth; may interact with ribosomes, based on co-purification experiments; authentic, non-tagged protein is detected in purified mitochondria in high-throughput studies
YEL052W	AFG1	BioProcess=biological_process unknown	-0.415867	0.168779	-0.274882	0.18653	-0.319597	0.280588	-0.419565	0.225957	-25.014	0.92343	-2.0248	NS	-0.00399459	-0.41268	-0.110415	0	0	0	Conserved protein that may act as a chaperone in the degradation of misfolded or unassembled cytochrome c oxidase subunits; localized to matrix face of the mitochondrial inner membrane; member of the AAA family but lacks a protease domain
YEL065W	SIT1	BioProcess=transport*	-0.0643723	-0.268989	-0.0285143	-0.531902	-0.126965	0.188047	0.064232	0.188276	NS	NS	-2.86645	-2.75773	-0.0375859	-0.647131	-3.02803	-0.0437669	-0.789647	-3.71623	Ferrioxamine B transporter, member of the ARN family of transporters that specifically recognize siderophore-iron chelates; transcription is induced during iron deprivation and diauxic shift; potentially phosphorylated by Cdc28p
YEL070W	ORF:YEL070W	BioProcess=biological_process unknown	-0.501532	0.428469	-0.17844	-0.104958	0.123859	0.181866	-0.286864	-0.0857536	-2.53439	-0.0860278	NS	-2.00936	0	0	0	-1.53124	-0.617506	-0.33157	Deletion suppressor of mpt5 mutation
YEL071W	DLD3	BioProcess=lactate metabolism	-0.527077	0.406235	-0.477166	-0.0872146	-0.417012	0.340895	-0.4551	0.272925	-20.7624	1.17826	-4.05099	-4.16767	-0.620833	-0.329883	-0.444558	-3.32303	-1.61007	-2.28372	D-lactate dehydrogenase, part of the retrograde regulon which consists of genes whose expression is stimulated by damage to mitochondria and reduced in cells grown with glutamate as the sole nitrogen source, located in the cytoplasm
YER001W	MNN1	BioProcess=O-linked glycosylation*	0.633588	-0.636228	0.701667	-0.516369	0.395721	-0.88172	0.402219	-0.912413	-23.4879	-1.69106	-4.25395	NS	-0.0769399	-0.101995	-0.838794	0	0	0	Alpha-1,3-mannosyltransferase, integral membrane glycoprotein of the Golgi complex, required for addition of alpha1,3-mannose linkages to N-linked and O-linked oligosaccharides, one of five S. cerevisiae proteins of the MNN1 family
YER002W	NOP16	BioProcess=biological_process unknown	1.03319	-1.04916	0.72226	-0.878328	0.557943	-0.847799	0.591608	-0.955707	-26.8085	-1.95986	NS	-2.8336	0	0	0	-0.440748	-0.108676	-1.3485	Constituent of 66S pre-ribosomal particles, involved in 60S ribosomal subunit biogenesis
YER005W	YND1	BioProcess=protein amino acid glycosylation	-0.0685988	-0.00205749	-0.0583311	-0.0630213	-0.142784	0.0928826	-0.101078	0.0947375	-4.46343	0.376864	NS	-2.07608	0	0	0	-0.0242375	-0.430762	-0.699321	Apyrase with wide substrate specificity, involved in preventing the inhibition of glycosylation by hydrolyzing nucleoside tri- and diphosphates which are inhibitors of glycotransferases; partially redundant with Gda1p
YER011W	TIR1	BioProcess=cell wall organization and biogenesis*	0.289741	-0.634278	0.233269	-1.21791	0.568065	-0.535634	0.388597	-0.579068	-13.0816	-1.68102	-2.25155	NS	-0.564336	-0.226232	-0.857446	0	0	0	Cell wall mannoprotein of the Srp1p/Tip1p family of serine-alanine-rich proteins; expression is downregulated at acidic pH and induced by cold shock and anaerobiosis; abundance is increased in cells cultured without shaking
YER019C-A	SBH2	BioProcess=co-translational membrane targeting	0.238776	0.017632	0.105959	0.0459998	0.0865815	-0.126436	0.0909341	-0.251551	-4.42079	-0.299399	-2.00382	NS	-0.507155	-0.0263351	-2.0878	0	0	0	Ssh1p-Sss1p-Sbh2p complex component, involved in protein translocation into the endoplasmic reticulum; homologous to Sbh1p
YER025W	GCD11	BioProcess=translational initiation	0.421351	-0.685637	0.517339	-0.899564	0.43201	-0.673885	0.411508	-0.57406	-25.8571	-1.54132	NS	-2.07984	0	0	0	-0.084509	-0.589466	-0.77931	Gamma subunit of the translation initiation factor eIF2, involved in the identification of the start codon; binds GTP when forming the ternary complex with GTP and tRNAi-Met
YER030W	ORF:YER030W	BioProcess=biological_process unknown	0.432044	-0.251349	0.186831	-0.0877729	0.0280567	-0.112302	0.173126	-0.243542	-7.98701	-0.151392	NS	-2.26745	0	0	0	-0.127216	-0.18797	-1.36529	Histone chaperone for Htz1p/H2A-H2B dimer; required for the stabilization of the Chz1p-Htz1-H2B complex; has overlapping function with Nap1p; null mutant displays weak sensitivity to MMS and benomyl; contains a highly conserved CHZ motif
YER032W	FIR1	BioProcess=mRNA polyadenylation	0.327569	-0.309172	0.0946425	0.0607984	0.225369	-0.337578	0.330912	-0.569178	-17.2753	-0.784052	-2.67014	-8.86276	-0.00966357	-0.292465	-0.715819	-0.0281862	-1.18928	-3.29816	Protein involved in 3' mRNA processing, interacts with Ref2p; potential Cdc28p substrate
YER033C	ZRG8	BioProcess=biological_process unknown	-0.774743	0.42236	-0.776112	0.467721	-0.498149	0.504044	-0.522299	0.527139	-24.8402	1.50593	-2.15327	NS	-0.0216244	-0.0227141	-0.464407	0	0	0	Protein of unknown function; authentic, non-tagged protein is detected in highly purified mitochondria in high-throughput studies; GFP-fusion protein is localized to the cytoplasm; transcription induced under conditions of zinc deficiency
YER044C	ERG28	BioProcess=ergosterol biosynthesis	-0.801431	0.370363	-0.833135	0.748525	-0.629694	0.575244	-0.763573	0.599465	-28.0225	1.83511	NS	-2.10621	0	0	0	-0.747404	-1.92438	-1.02793	Endoplasmic reticulum membrane protein, may facilitate protein-protein interactions between the Erg26p dehydrogenase and the Erg27p 3-ketoreductase and/or tether these enzymes to the ER, also interacts with Erg6p
YER046W	SPO73	BioProcess=biological_process unknown	0.435978	-0.380022	0.67501	-0.141547	0.248599	-0.474531	0.294882	-0.538184	-10.6225	-0.933406	-2.03355	NS	-0.362368	-0.397388	-1.11819	0	0	0	Meiosis-specific protein of unknown function, required for spore wall formation during sporulation; dispensible for both nuclear divisions during meiosis
YER052C	HOM3	BioProcess=not yet annotated	-1.56467	0.639137	-1.39694	0.420315	-1.49436	0.71248	-1.57935	0.631384	-37.3241	3.69802	NS	-2.76423	0	0	0	-0.762812	-0.331162	-0.557255	Aspartate kinase (L-aspartate 4-P-transferase); cytoplasmic enzyme that catalyzes the first step in the common pathway for methionine and threonine biosynthesis; expression regulated by Gcn4p and the general control of amino acid synthesis
YER053C-A	ORF:YER053C-A	BioProcess=biological_process unknown	-3.63495	0.86587	-3.21004	0.316151	-3.26174	1.05061	-3.3442	1.18508	-37.6411	7.56122	-2.6952	-3.99749	-0.00986224	-0.0243417	-0.209229	-0.0894564	-0.245665	-3.85164	Putative protein of unknown function; green fluorescent protein (GFP)-fusion protein localizes to the endoplasmic reticulum
YER062C	HOR2	BioProcess=response to osmotic stress*	-1.19452	0.530125	-0.930553	0.719323	-0.917734	0.611753	-1.00249	0.680196	-30.3021	2.42039	-2.04298	NS	-0.175522	-0.190831	-0.0927423	0	0	0	One of two redundant DL-glycerol-3-phosphatases (RHR2/GPP1 encodes the other) involved in glycerol biosynthesis; induced in response to hyperosmotic stress and oxidative stress, and during the diauxic transition
YER065C	ICL1	BioProcess=not yet annotated	-0.205052	0.303036	-0.334638	0.0168845	-0.0788968	0.231656	-0.321115	-0.0158761	-7.02093	0.387264	-2.47792	NS	-2.24142	-0.08967	-0.0410712	0	0	0	Isocitrate lyase, catalyzes the formation of succinate and glyoxylate from isocitrate, a key reaction of the glyoxylate cycle; expression of ICL1 is induced by growth on ethanol and repressed by growth on glucose
YER069W	ARG5,6	BioProcess=ornithine biosynthesis	-1.30179	0.703017	-1.17542	0.631021	-1.36755	0.419986	-1.45595	0.195728	-24.9211	3.13713	-2.4398	NS	-0.0861087	-0.126846	-0.454741	0	0	0	Protein that is processed in the mitochondrion to yield acetylglutamate kinase and N-acetyl-gamma-glutamyl-phosphate reductase, which catalyze the 2nd and 3rd steps in arginine biosynthesis; enzymes form a complex with Arg2p
YER082C	UTP7	BioProcess=processing of 20S pre-rRNA	0.877608	-1.46661	0.539468	-1.06322	0.341744	-1.31474	0.55877	-1.38477	-26.119	-1.99413	NS	-2.69637	0	0	0	-0.350033	-0.114227	-1.76366	Nucleolar protein, component of the small subunit (SSU) processome containing the U3 snoRNA that is involved in processing of pre-18S rRNA
YER094C	PUP3	BioProcess=ubiquitin-dependent protein catabolism	0.0716587	0.0682639	0.132472	0.278989	-0.00942791	0.0504086	-0.0258675	0.00439422	NS	NS	-2.88094	NS	-0.762221	-1.49322	-2.99821	0	0	0	Beta 3 subunit of the 20S proteasome involved in ubiquitin-dependent catabolism; human homolog is subunit C10
YER096W	SHC1	BioProcess=sporulation (sensu Fungi)	-0.567689	0.164785	-0.140096	0.323653	-0.357836	0.153897	-0.447079	0.114331	-13.6845	0.851108	-3.3019	NS	-0.601827	-1.12294	-0.373268	0	0	0	Sporulation-specific activator of Chs3p (chitin synthase III), required for the synthesis of the chitosan layer of ascospores; has similarity to Skt5p, which activates Chs3p during vegetative growth; transcriptionally induced at alkaline pH
YER107C	GLE2	BioProcess=mRNA-nucleus export*	0.292796	-0.191386	0.170967	0.0555344	0.231419	-0.0779663	0.162071	-0.133585	-11.3249	-0.546476	NS	-2.73217	0	0	0	-0.000352711	-1.33133	-0.623882	Component of the Nup82 subcomplex of the nuclear pore complex; required for polyadenylated RNA export but not for protein import; homologous to S. pombe Rae1p
YER110C	KAP123	BioProcess=not yet annotated	0.6286	-0.979593	0.653257	-1.3745	0.617505	-1.04195	0.641328	-0.814914	-30.6172	-2.27868	-2.64494	-2.95859	-0.0413299	-0.256606	-0.186413	-0.277634	-2.70811	-1.81169	Karyopherin beta, mediates nuclear import of ribosomal proteins prior to assembly into ribosomes and import of histones H3 and H4; localizes to the nuclear pore, nucleus, and cytoplasm; exhibits genetic interactions with RAI1
YER124C	DSE1	BioProcess=biological_process unknown	0.0661829	-0.313534	0.220228	-0.198	0.0646955	-0.0485401	0.0865908	0.0672121	-5.54384	-0.184425	NS	-2.44695	0	0	0	-1.6949	-0.358754	-1.62064	Daughter cell-specific protein, may regulate cross-talk between the mating and filamentation pathways; deletion affects cell separation after division and sensitivity to alpha-factor and drugs affecting the cell wall
YER141W	COX15	BioProcess=cytochrome c oxidase biogenesis*	-0.640395	0.217521	-0.35931	0.0130785	-0.415262	0.376717	-0.449931	0.393818	-18.0105	1.21341	-2.24026	-3.01627	-0.0445688	-0.0731042	-0.778836	-0.130627	-0.223739	-3.33058	Protein required for the hydroxylation of heme O to form heme A, which is an essential prosthetic group for cytochrome c oxidase
YER145C	FTR1	BioProcess=transport	0.524238	-0.799705	0.627025	-1.28345	0.531557	-0.706519	0.411206	-0.733342	-21.1923	-1.78182	NS	-2.69573	0	0	0	-1.17009	-0.386616	-0.886634	High affinity iron permease involved in the transport of iron across the plasma membrane; forms complex with Fet3p; expression is regulated by iron
YER148W	SPT15	BioProcess=transcription initiation from Pol II promoter*	0.477844	-0.626891	0.377647	-0.42721	0.459667	-0.67111	0.457295	-0.57123	-30.109	-1.5866	NS	-2.86478	0	0	0	-1.00502	-0.0058762	-0.547665	TATA-binding protein, general transcription factor that interacts with other factors to form the preinitiation complex at promoters, essential for viability
YER151C	UBP3	BioProcess=deubiquitination	0.262219	-0.273685	-0.0267847	-0.0627924	0.113097	-0.279202	0.276739	-0.280211	-10.5621	-0.52222	NS	-3.72222	0	0	0	-0.213699	-0.816901	-0.167389	Ubiquitin-specific protease that interacts with Bre5p to co-regulate anterograde and retrograde transport between endoplasmic reticulum and Golgi compartments; inhibitor of gene silencing; cleaves ubiquitin fusions but not polyubiquitin
YER153C	PET122	BioProcess=protein biosynthesis	-0.211655	0.189192	0.119325	0.0288137	-0.000386597	0.208388	-0.0737177	0.292309	-4.67347	0.205674	NS	-2.73032	0	0	0	-0.491367	-0.418258	-0.982732	Mitochondrial translational activator specific for the COX3 mRNA, acts together with Pet54p and Pet494p; located in the mitochondrial inner membrane
YER158C	ORF:YER158C	BioProcess=biological_process unknown	-0.464802	0.0722689	-0.0379825	-0.0937225	-0.159703	0.237842	-0.0689912	0.372809	-4.84449	0.558795	-2.29202	NS	-0.769992	-0.036145	-1.89767	0	0	0	Protein of unknown function, has similarity to Afr1p; potentially phosphorylated by Cdc28p
YER165W	PAB1	BioProcess=regulation of translational initiation	0.290796	-0.467541	0.424326	-0.725453	0.421624	-0.490325	0.313289	-0.387807	-21.1252	-1.35343	NS	-2.31196	0	0	0	-0.327894	-0.292116	-1.1666	Poly(A) binding protein, part of the 3'-end RNA-processing complex, mediates interactions between the 5' cap structure and the 3' mRNA poly(A) tail, involved in control of poly(A) tail length, interacts with translation factor eIF-4G
YER168C	CCA1	BioProcess=translational elongation*	0.391079	-0.375481	0.13002	-0.157136	0.136003	-0.366265	0.191187	-0.424671	-14.2586	-0.654811	NS	-2.40202	0	0	0	-0.0995375	-0.0844024	-1.85683	ATP (CTP):tRNA-specific tRNA nucleotidyltransferase; different forms targeted to the nucleus, cytosol, and mitochondrion are generated via the use of multiple transcriptional and translational start sites
YER173W	RAD24	BioProcess=nucleotide-excision repair*	0.193932	-0.0572925	-0.0595286	0.180592	0.0659488	-0.131249	0.0868482	-0.273461	NS	NS	NS	-2.26899	0	0	0	-0.247742	-0.182667	-1.43262	Checkpoint protein, involved in the activation of the DNA damage and meiotic pachytene checkpoints; subunit of a clamp loader that loads Rad17p-Mec3p-Ddc1p onto DNA; homolog of human and S. pombe Rad17 protein
YER174C	GRX4	BioProcess=response to oxidative stress	-0.191863	0.249064	-0.261019	0.334691	-0.239258	0.0568402	-0.341379	-0.0140075	-17.5018	0.542255	-5.82253	-2.89658	-0.238131	-0.300204	-1.67923	-0.82672	-1.08351	-6.72834	Hydroperoxide and superoxide-radical responsive glutathione-dependent oxidoreductase; monothiol glutaredoxin subfamily member along with Grx3p and Grx5p; protects cells from oxidative damage
YER175C	TMT1	BioProcess=biological_process unknown	-3.88422	1.04563	-3.82021	1.01249	-4.00952	0.972737	-4.06083	0.847983	-50.3272	8.98995	-2.26797	NS	-0.0171868	-0.0246957	-0.0758107	0	0	0	Trans-aconitate methyltransferase, cytosolic enzyme that catalyzes the methyl esterification of 3-isopropylmalate, an intermediate of the leucine biosynthetic pathway, and trans-aconitate, which inhibits the citric acid cycle
YFL010C	WWM1	BioProcess=biological_process unknown	0.092591	0.106646	0.116896	0.252135	-0.0321576	0.0599736	-0.0478005	-0.0372757	NS	NS	-2.37283	NS	-0.129151	-0.966681	-3.1347	0	0	0	WW domain containing protein of unknown function; binds to Mca1p, a caspase-related protease that regulates H2O2-induced apoptosis; overexpression causes Gi phase growth arrest and clonal death that is suppressed by overexpression of MCA1
YFL016C	MDJ1	BioProcess=protein folding*	-0.799657	0.384726	-0.188215	0.5894	-0.144866	0.732911	-0.196521	0.612128	-11.5903	1.02916	-2.76888	NS	-0.479256	-0.857454	-0.892895	0	0	0	Co-chaperone that stimulates the ATPase activity of the HSP70 protein Ssc1p; involved in protein folding/refolding in the mitochodrial matrix; required for proteolysis of misfolded proteins; member of the HSP40 (DnaJ) family of chaperones
YFL017W-A	SMX2	BioProcess=mRNA splicing	0.163297	0.11175	-0.0962616	0.417818	-0.360581	0.110182	-0.228161	-0.0242507	-5.46371	0.795298	-3.98215	-2.83634	-0.0543831	-0.0596112	-3.19775	-0.0781677	-0.085853	-5.16428	Core Sm protein Sm G; part of heteroheptameric complex (with Smb1p, Smd1p, Smd2p, Smd3p, Sme1p, and Smx3p) that is part of the spliceosomal U1, U2, U4, and U5 snRNPs; homolog of human Sm G
YFL018C	LPD1	BioProcess=serine biosynthesis*	-0.22808	0.20254	-0.132577	0.371237	-0.226561	0.180259	-0.331994	0.143335	-19.4978	0.63979	-4.99152	NS	-0.168825	-0.76954	-0.881658	0	0	0	Dihydrolipoamide dehydrogenase, the lipoamide dehydrogenase component (E3) of the pyruvate dehydrogenase and 2-oxoglutarate dehydrogenase multi-enzyme complexes
YFL023W	BUD27	BioProcess=biological_process unknown	0.999908	-1.32721	0.70422	-0.904883	0.672213	-1.45257	0.62342	-1.15457	-26.6439	-2.80744	NS	-2.46506	0	0	0	-0.735603	-0.179436	-2.12802	Protein involved in bud-site selection, nutrient signaling, and gene expression controlled by TOR kinase; diploid mutants show a random budding pattern rather than the wild-type bipolar pattern; plays a role in regulating Ty1 transposition
YFL034C-A	RPL22B	BioProcess=protein biosynthesis	0.403879	-0.232622	0.211282	0.256838	0.132864	-0.116459	0.156695	-0.256784	-6.62468	-0.371706	-2.73881	-3.61887	-0.252151	-0.733455	-1.63946	-0.432425	-1.35699	-3.1105	Protein component of the large (60S) ribosomal subunit, has similarity to Rpl22Ap and to rat L22 ribosomal protein
YFL056C	AAD6	BioProcess=aldehyde metabolism	-0.190704	0.0211939	0.0312098	-0.152713	-0.14198	0.113145	-0.199659	0.252651	-2.56957	0.415474	NS	-2.47842	0	0	0	-0.242725	-0.0541848	-0.759181	Putative aryl-alcohol dehydrogenase with similarity to P. chrysosporium aryl-alcohol dehydrogenase, involved in the oxidative stress response; expression induced in cells treated with the mycotoxin patulin
YFR001W	LOC1	BioProcess=biological_process unknown	1.33825	-0.884806	0.704711	-1.01336	0.325946	-0.765442	0.452858	-0.875082	-20.2991	-1.48359	-2.83366	-3.7078	-0.318295	-0.336756	-0.466549	-1.41979	-1.51762	-2.21849	Nuclear protein involved in asymmetric localization of ASH1 mRNA; binds double-stranded RNA in vitro; constituent of 66S pre-ribosomal particles
YFR015C	GSY1	BioProcess=not yet annotated	-1.79503	0.728546	-1.57457	0.192581	-1.27118	0.557647	-1.64257	0.770861	-31.5968	3.0932	-2.94238	-4.96245	-0.141838	-0.043039	-0.286963	-1.39619	-0.31408	-3.40035	Glycogen synthase with similarity to Gsy2p, the more highly expressed yeast homolog; expression induced by glucose limitation, nitrogen starvation, environmental stress, and entry into stationary phase
YFR016C	ORF:YFR016C	BioProcess=biological_process unknown	-0.126391	0.341529	-0.399353	0.654165	-0.434713	0.313524	-0.284942	0.0262824	-10.7716	1.1859	NS	-2.56426	0	0	0	-0.14155	-0.284152	-2.46927	Putative protein of unknown function; green fluorescent protein (GFP)-fusion protein localizes to the cytoplasm and bud; interacts with Spa2p; YFL016C is not an essential gene
YFR024C	ORF:YFR024C	BioProcess=biological_process unknown	-0.419727	0.0708079	-0.266865	-0.0805735	-0.183953	0.191926	-0.289451	0.155765	-10.6021	0.548	-2.12783	NS	-0.206453	-0.211598	-1.30852	0	0	0	0
YFR024C-A	LSB3	BioProcess=biological_process unknown	-0.402052	0.0210938	-0.332563	-0.0234571	-0.227724	0.27376	-0.275189	0.228456	-14.5908	0.727302	-4.22724	NS	-0.0862076	-0.159232	-1.77424	0	0	0	Protein containing a C-terminal SH3 domain; binds Las17p, which is a homolog of human Wiskott-Aldrich Syndrome protein involved in actin patch assembly and actin polymerization
YFR025C	HIS2	BioProcess=histidine biosynthesis	-0.405871	0.246854	-0.555649	0.431966	-0.438711	0.254739	-0.436227	0.221121	-21.6409	1.13562	NS	-2.20934	0	0	0	-0.0100685	-0.187249	-0.368757	Histidinolphosphatase, catalyzes the eighth step in histidine biosynthesis; mutations cause histidine auxotrophy and sensitivity to Cu, Co, and Ni salts; transcription is regulated by general amino acid control
YFR028C	CDC14	BioProcess=DNA dependent DNA replication*	0.435829	-0.238215	0.149303	0.0927065	0.0535341	-0.275373	0.150414	-0.367317	-11.0396	-0.383544	-4.1088	-4.42324	-0.0571409	-0.0451597	-2.09676	-0.117064	-0.0915426	-5.46784	Protein phosphatase required for mitotic exit; located in the nucleolus until liberated by the FEAR and Mitotic Exit Network in anaphase, enabling it to act on key substrates to effect a decrease in CDK/B-cyclin activity and mitotic exit
YFR030W	MET10	BioProcess=sulfate assimilation	-0.499963	0.312301	-0.677711	0.289689	-0.534489	0.284254	-0.440094	0.119354	-22.4382	1.35711	NS	-2.42074	0	0	0	-1.15213	-0.422249	-0.0112706	Subunit alpha of assimilatory sulfite reductase, which converts sulfite into sulfide
YFR036W	CDC26	BioProcess=ubiquitin-dependent protein catabolism*	0.314375	-0.0453174	0.213758	0.0650181	-0.054394	0.0458923	0.0103161	-0.140141	-2.23682	0.144383	-2.10436	NS	-0.209088	-0.25315	-2.45896	0	0	0	Subunit of the Anaphase-Promoting Complex/Cyclosome (APC/C), which is a ubiquitin-protein ligase required for degradation of anaphase inhibitors, including mitotic cyclins, during the metaphase/anaphase transition
YFR037C	RSC8	BioProcess=chromatin modeling	0.321576	-0.220426	0.367748	0.0362683	0.224107	-0.202048	0.149319	-0.253205	-13.5811	-0.662351	-3.85004	NS	-0.258357	-0.815267	-1.2776	0	0	0	Component of the RSC chromatin remodeling complex; essential for viability and mitotic growth; homolog of SWI/SNF subunit Swi3p, but unlike Swi3p, does not activate transcription of reporters
YGL004C	ORF:YGL004C	BioProcess=biological_process unknown	-0.508451	0.237053	-0.577794	0.376558	-0.391598	0.30871	-0.374366	0.284608	-24.7873	1.07303	NS	-2.09732	0	0	0	-0.212987	-0.269418	-1.69622	Proteasome-interacting protein involved in the assembly of the base subcomplex of the 19S proteasome regulatory particle (RP); null mutants accumulate ubiquitinated Gcn4p and display decreased 26S proteasome stability; interacts with Rpt5p
YGL006W	PMC1	BioProcess=transport	-0.484132	0.257119	-0.221835	0.054488	-0.178485	0.285887	-0.383077	0.35388	-13.3465	0.61879	NS	-2.51432	0	0	0	-0.159402	-0.500171	-1.72103	Vacuolar Ca2+ ATPase involved in depleting cytosol of Ca2+ ions; prevents growth inhibition by activation of calcineurin in the presence of elevated concentrations of calcium; similar to mammalian PMCA1a
YGL008C	PMA1	BioProcess=regulation of pH*	-0.0204802	0.00411272	0.19395	-0.443034	0.197895	0.0282715	0.053549	0.160971	-2.1261	-0.378072	NS	-3.45729	0	0	0	-0.512016	-0.44925	-2.31863	Plasma membrane H+-ATPase, pumps protons out of the cell; major regulator of cytoplasmic pH and plasma membrane potential; part of the P2 subgroup of cation-transporting ATPases
YGL009C	LEU1	BioProcess=not yet annotated	0.0150919	0.0559446	-0.225062	-0.186763	-0.0863889	0.218503	-0.140401	0.299428	-3.00051	0.426802	-2.47558	NS	-0.980766	-1.1514	-1.57809	0	0	0	Isopropylmalate isomerase, catalyzes the second step in the leucine biosynthesis pathway
YGL021W	ALK1	BioProcess=biological_process unknown	0.260435	-0.175165	0.119163	-0.00295908	0.29856	-0.330223	0.349206	-0.341247	-14.3296	-0.938716	NS	-4.7527	0	0	0	-0.192294	-0.0203084	-0.844531	Protein kinase; accumulation and phosphorylation are periodic during the cell cycle; phosphorylated in response to DNA damage; contains characteristic motifs for degradation via the APC pathway; similar to Alk2p and to mammalian haspins
YGL022W	STT3	BioProcess=protein amino acid glycosylation	0.18424	-0.0723738	0.357342	-0.368547	0.0902797	-0.0359532	0.0860916	-0.10458	-5.79934	-0.226839	NS	-2.57418	0	0	0	-0.404171	-0.0828777	-0.109501	Subunit of the oligosaccharyltransferase complex of the ER lumen, which catalyzes asparagine-linked glycosylation of newly synthesized proteins; forms a subcomplex with Ost3p and Ost4p and is directly involved in catalysis
YGL027C	CWH41	BioProcess=cell wall organization and biogenesis	0.107883	-0.10012	-0.00612036	-0.260561	0.149938	-0.182242	0.129196	-0.0562286	-9.93949	-0.486089	-3.10649	NS	-0.436864	-1.33533	-0.948092	0	0	0	Processing alpha glucosidase I, ER type II integral membrane N-glycoprotein involved in assembly of cell wall beta 1,6 glucan and asparagine-linked protein glycosylation; also involved in ER protein quality control and sensing of ER stress
YGL032C	AGA2	BioProcess=agglutination (sensu Saccharomyces)	0.176185	-0.0266584	0.134342	0.372368	0.00601972	0.0261159	0.0902563	-0.0651803	NS	NS	-3.09532	-2.45995	-1.10943	-1.17477	-2.46067	-1.33074	-1.40998	-2.95106	Adhesion subunit of a-agglutinin of a-cells, C-terminal sequence acts as a ligand for alpha-agglutinin (Sag1p) during agglutination, modified with O-linked oligomannosyl chains, linked to anchorage subunit Aga1p via two disulfide bonds
YGL035C	MIG1	BioProcess=regulation of transcription from Pol II promoter*	0.430871	-0.335726	0.436143	-0.00148439	0.256285	-0.427991	0.313788	-0.345475	-12.9786	-0.973949	-2.37458	NS	-0.537105	-0.181562	-0.963037	0	0	0	Transcription factor involved in glucose repression; sequence specific DNA binding protein containing two Cys2His2 zinc finger motifs; regulated by the SNF1 kinase and the GLC7 phosphatase
YGL038C	OCH1	BioProcess=N-linked glycoprotein maturation	0.245795	-0.422444	0.382136	-0.0523115	0.248899	-0.292439	0.208361	-0.402375	-17.1611	-0.788099	-4.51857	NS	-0.464403	-1.07582	-0.524723	0	0	0	Mannosyltransferase of the cis-Golgi apparatus, initiates the polymannose outer chain elongation of N-linked oligosaccharides of glycoproteins
YGL040C	HEM2	BioProcess=not yet annotated	0.0346764	-0.263587	0.128819	-0.132075	0.219254	-0.0592048	0.0604304	-0.0808714	-7.36662	-0.486409	-2.2499	NS	-0.0829192	-1.27384	-1.12023	0	0	0	Aminolevulinate dehydratase, a homo-octameric enzyme, catalyzes the conversion of 5-aminolevulinate to porphobilinogen, the second step in heme biosynthesis; enzymatic activity is zinc-dependent; localizes to the cytoplasm and nucleus
YGL044C	RNA15	BioProcess=mRNA polyadenylation*	0.225655	-0.0145347	0.0296716	0.243267	0.0540619	-0.0694441	0.183865	-0.137883	NS	NS	NS	-2.70662	0	0	0	-0.281596	-0.000818373	-1.64688	Cleavage and polyadenylation factor I (CF I) component involved in cleavage and polyadenylation of mRNA 3' ends; interacts with the A-rich polyadenylation signal in complex with Rna14p and Hrp1p
YGL049C	TIF4632	BioProcess=translational initiation	-0.0758554	0.040856	-0.166348	0.154026	0.0305745	-0.0244417	0.0655078	0.0752864	NS	NS	NS	-2.31581	0	0	0	-0.545784	-0.351958	-0.725578	Translation initiation factor eIF4G, subunit of the mRNA cap-binding protein complex (eIF4F) that also contains eIF4E (Cdc33p); associates with the poly(A)-binding protein Pab1p, also interacts with eIF4A (Tif1p); homologous to Tif4631p
YGL055W	OLE1	BioProcess=mitochondrion inheritance*	0.652939	-1.36903	0.847852	-1.90408	0.63738	-1.57703	0.663854	-1.44014	-31.536	-2.86791	NS	-3.31446	0	0	0	-0.332716	-1.37794	-0.0887909	Delta(9) fatty acid desaturase, required for monounsaturated fatty acid synthesis and for normal distribution of mitochondria
YGL093W	SPC105	BioProcess=microtubule nucleation	-0.133889	0.231562	-0.387461	0.32845	-0.133804	0.111141	-0.197427	0.0702445	-10.3717	0.348629	NS	-2.77856	0	0	0	-0.820907	-0.11265	-0.527111	Subunit of a kinetochore-microtubule binding complex with Kre28p that bridges centromeric heterochromatin and kinetochore MAPs and motors; required for sister chromatid bi-orientation and kinetochore binding of SAC components
YGL101W	ORF:YGL101W	BioProcess=biological_process unknown	0.31185	-0.243158	0.288179	-0.00640745	0.37162	-0.460577	0.326702	-0.392582	-23.1878	-1.19178	-4.3375	-7.04485	-0.257075	-0.198521	-0.682335	-1.48672	-1.08365	-4.56429	Putative protein of unknown function; non-essential gene with similarity to YBR242W; interacts with the DNA helicase Hpr5p
YGL107C	RMD9	BioProcess=biological_process unknown	0.174303	-0.264104	0.0412465	-0.00984046	0.142633	-0.0996934	0.161456	-0.207084	-9.32457	-0.401946	NS	-2.92918	0	0	0	-0.0922994	-0.903631	-0.167866	Mitochondrial protein required for respiratory growth; mutant phenotype and genetic interactions suggest a role in delivering mt mRNAs to ribosomes; located on matrix face of the inner membrane and loosely associated with mitoribosomes
YGL116W	CDC20	BioProcess=ubiquitin-dependent protein catabolism*	0.43339	-0.464492	0.400311	-0.114404	0.30581	-0.568024	0.410014	-0.483443	-17.6771	-1.21515	-2.30868	NS	-0.465375	-0.0920957	-0.570771	0	0	0	Cell-cycle regulated activator of anaphase-promoting complex/cyclosome (APC/C), which is required for metaphase/anaphase transition; directs ubiquitination of mitotic cyclins, Pds1p, and other anaphase inhibitors; potential Cdc28p substrate
YGL117W	ORF:YGL117W	BioProcess=biological_process unknown	-4.11737	1.15437	-3.91779	1.10497	-4.12816	1.03079	-4.31273	0.849016	-43.8599	9.26447	-2.08574	NS	-0.0245465	-0.0608829	-0.0956394	0	0	0	Putative protein of unknown function
YGL138C	ORF:YGL138C	BioProcess=biological_process unknown	0.306449	-0.612976	0.232312	-0.822533	-0.0712594	-0.340393	0.595981	-0.291475	-10.5613	-0.168077	-2.3846	NS	-0.323079	-0.98704	-0.709128	0	0	0	Putative protein of unknown function; has no significant sequence similarity to any known protein
YGL146C	ORF:YGL146C	BioProcess=biological_process unknown	-0.999112	0.580137	-0.575599	0.373542	-0.840761	0.57049	-0.970279	0.526873	-26.1421	2.26869	NS	-3.49198	0	0	0	-0.082181	-1.23769	-0.190263	Putative protein of unknown function; non-essential gene identified in a screen for mutants with increased levels of rDNA transcription; contains two putative transmembrane spans, but no significant homology to other known proteins
YGL154C	LYS5	BioProcess=amino acid biosynthesis	-0.347301	0.140746	-0.352358	0.378491	-0.265855	0.0305698	-0.210781	0.138641	-16.5007	0.554706	NS	-3.93681	0	0	0	-2.44364	-0.22928	-0.485571	Phosphopantetheinyl transferase involved in lysine biosynthesis; converts inactive apo-form of Lys2p (alpha-aminoadipate reductase) into catalytically active holo-form by posttranslational addition of phosphopantetheine
YGL156W	AMS1	BioProcess=carbohydrate metabolism	-1.35844	0.345341	-1.16468	0.431524	-1.07116	0.607871	-0.962364	0.661977	-28.9639	2.73704	-4.03823	NS	-0.177431	-0.0415891	-0.470979	0	0	0	Vacuolar alpha mannosidase, involved in free oligosaccharide (fOS) degradation; delivered to the vacuole in a novel pathway separate from the secretory pathway
YGL177W	ORF:YGL177W	BioProcess=biological_process unknown	0.31976	-0.317828	0.362284	-0.66015	0.304756	-0.396895	0.247425	-0.233073	-18.2132	-1.01416	NS	-3.05595	0	0	0	-0.56696	-1.6192	-0.667261	Dubious open reading frame unlikely to encode a functional protein, based on available experimental and comparative sequence data
YGL179C	ORF:YGL179C	BioProcess=biological_process unknown	-0.848307	0.531284	-0.588359	0.236938	-0.81135	0.559846	-0.729777	0.646461	-21.5882	2.18497	NS	-2.3368	0	0	0	-0.234873	-0.39143	-0.758546	Protein kinase, related to and functionally redundant with Elm1p and Sak1p for the phosphorylation and activation of Snf1p; functionally orthologous to LKB1, a mammalian kinase associated with Peutz-Jeghers cancer-susceptibility syndrome
YGL180W	APG1	BioProcess=autophagy	-0.70093	0.320397	-0.727962	-0.0546358	-0.515258	0.324395	-0.559857	0.274235	-16.1203	1.32598	-2.17523	NS	-0.418778	-0.231291	-0.641927	0	0	0	Protein ser/thr kinase required for vesicle formation in autophagy and the cytoplasm-to-vacuole targeting (Cvt) pathway; structurally required for phagophore assembly site formation; during autophagy forms a complex with Atg13p and Atg17p
YGL184C	STR3	BioProcess=methionine biosynthesis	-1.80128	1.07152	-1.86053	0.218375	-1.82682	0.611205	-1.85106	0.580445	-26.8921	4.23606	-2.15378	NS	-0.276206	-0.238768	-0.0265843	0	0	0	Cystathionine beta-lyase, converts cystathionine into homocysteine
YGL187C	COX4	BioProcess=not yet annotated	-0.332055	0.225725	-0.165771	0.399565	-0.170992	0.253078	-0.492431	0.129587	-20.2432	0.587263	-7.13354	NS	-0.11654	-1.53675	-0.607373	0	0	0	Subunit IV of cytochrome c oxidase, the terminal member of the mitochondrial inner membrane electron transport chain; precursor N-terminal 25 residues are cleaved during mitochondrial import; phosphorylated; spermidine enhances translation
YGL188C	ORF:YGL188C	BioProcess=biological_process unknown	-0.32166	0.732381	-0.385116	0.607373	-0.669848	0.295903	-1.02408	0.247778	-12.1006	1.62187	-3.1705	NS	-0.357435	-0.108597	-1.63906	0	0	0	Dubious open reading frame unlikely to encode a functional protein, based on available experimental and comparative sequence data
YGL191W	COX13	BioProcess=aerobic respiration	-0.246435	0.345023	-0.342696	0.600114	-0.306537	0.485784	-0.532274	0.174846	-15.4444	1.10279	-2.70464	NS	-0.334264	-0.744659	-0.521263	0	0	0	Subunit VIa of cytochrome c oxidase, which is the terminal member of the mitochondrial inner membrane electron transport chain; not essential for cytochrome c oxidase activity but may modulate activity in response to ATP
YGL195W	GCN1	BioProcess=regulation of translational elongation	0.196598	-0.356025	0.144679	-0.717901	0.280109	-0.323239	0.257899	-0.315642	-14.93	-0.908713	-2.79277	NS	-0.47189	-0.430584	-0.796778	0	0	0	Positive regulator of the Gcn2p kinase activity, forms a complex with Gcn20p; proposed to stimulate Gcn2p activation by an uncharged tRNA
YGL206C	CHC1	BioProcess=vesicle-mediated transport	-0.134146	-0.209158	0.0122301	-0.299435	0.0919625	0.0461178	-0.0449119	0.117034	NS	NS	-2.86301	NS	-0.0159557	-0.239411	-3.45943	0	0	0	Clathrin heavy chain, subunit of the major coat protein involved in intracellular protein transport and endocytosis; two heavy chains form the clathrin triskelion structural component; the light chain (CLC1) is thought to regulate function
YGL208W	SIP2	BioProcess=protein amino acid phosphorylation*	-0.638782	0.395841	-0.301585	0.614845	-0.513256	0.338711	-0.606525	0.325014	-17.5184	1.34379	-2.41863	NS	-0.332938	-0.549679	-0.406673	0	0	0	One of three beta subunits of the Snf1 serine/threonine protein kinase complex involved in the response to glucose starvation; null mutants exhibit accelerated aging; N-myristoylprotein localized to the cytoplasm and the plasma membrane
YGL216W	KIP3	BioProcess=nuclear migration (sensu Saccharomyces)*	0.197044	-0.0481581	-0.116788	0.164787	-0.193009	-0.154328	0.059157	-0.325751	NS	NS	-2.45844	-3.6322	-0.0281439	-0.319615	-2.57743	-0.0350511	-0.417454	-3.50024	Kinesin-related motor protein involved in mitotic spindle positioning
YGL224C	SDT1	BioProcess=biological_process unknown	-0.27208	0.579057	-0.210642	0.720178	-0.461705	0.296329	-0.461339	0.0942088	-10.1883	1.19928	-2.50011	NS	-0.000480551	-0.312235	-1.61928	0	0	0	Pyrimidine nucleotidase; overexpression suppresses the 6-AU sensitivity of transcription elongation factor S-II, as well as resistance to other pyrimidine derivatives
YGL225W	VRG4	BioProcess=N-linked glycosylation*	0.291353	-0.514311	0.518071	-0.769227	0.409031	-0.467929	0.34802	-0.365498	-21.0227	-1.28097	NS	-3.24234	0	0	0	-0.025143	-0.148442	-1.4105	Golgi GDP-mannose transporter; regulates Golgi function and glycosylation in Golgi
YGL228W	SHE10	BioProcess=biological_process unknown	-0.027045	-0.0403979	-0.0490547	0.270202	-0.0527292	0.0286622	-0.0733643	0.0437594	-4.00659	0.125347	-2.37713	-2.65235	-1.15497	-1.2212	-0.743384	-1.73068	-1.83214	-1.0981	Putative glycosylphosphatidylinositol (GPI)-anchored protein of unknown function; overexpression causes growth arrest
YGL240W	DOC1	BioProcess=ubiquitin-dependent protein catabolism*	-0.486155	0.200065	-0.338819	-0.100585	-0.288011	0.261918	-0.314153	0.461875	-11.428	0.818849	-2.42962	NS	-0.0171221	-0.355766	-1.30014	0	0	0	Processivity factor required for the ubiquitination activity of the anaphase promoting complex (APC), mediates the activity of the APC by contributing to substrate recognition; involved in cyclin proteolysis
YGL244W	RTF1	BioProcess=transcription	0.226019	0.0313044	0.139386	0.340502	-0.00299136	-0.0845895	0.0786106	-0.210402	NS	NS	-2.75452	NS	-0.31128	-0.520563	-3.28739	0	0	0	Subunit of the RNA polymerase II-associated Paf1 complex; directly or indirectly regulates DNA-binding properties of Spt15p and relative activities of different TATA elements; involved in telomere maintenance
YGL247W	BRR6	BioProcess=mRNA-nucleus export*	0.327487	-0.142485	0.236941	0.138442	0.246264	-0.304236	0.28986	-0.300203	-9.58854	-0.804318	NS	-2.26469	0	0	0	-0.615843	-0.318215	-2.49357	Essential nuclear envelope integral membrane protein required for nuclear envelope morphology, nuclear pore complex localization, nuclear export; exhibits synthetic lethal genetic interactions with genes involved in lipid metabolism
YGL253W	HXK2	BioProcess=fructose metabolism	0.154029	-0.183327	0.272429	-0.545544	0.177772	-0.118773	0.0991075	-0.13815	-12.4075	-0.47159	NS	-4.77472	0	0	0	-1.46047	-0.447826	-1.34011	Hexokinase isoenzyme 2 that catalyzes phosphorylation of glucose in the cytosol; predominant hexokinase during growth on glucose; functions in the nucleus to repress expression of HXK1 and GLK1 and to induce expression of its own gene
YGL254W	FZF1	BioProcess=sulfite transport	-1.14107	0.88751	-4.93965	-4.42641	-4.03104	-3.82526	0.198536	2.01904	-3.8672	4.17026	-18.3583	NS	-0.327678	-17.6825	-2.37234	0	0	0	Transcription factor involved in sulfite metabolism, sole identified regulatory target is SSU1, overexpression suppresses sulfite-sensitivity of many unrelated mutants due to hyperactivation of SSU1, contains five zinc fingers
YGR002C	GOD1	BioProcess=biological_process unknown	-0.0393704	0.196601	-0.307424	0.299184	-0.174492	0.180738	-0.118321	0.123699	-11.1753	0.533421	NS	-2.48516	0	0	0	-0.576466	-0.568445	-0.448197	Component of the Swr1p complex that incorporates Htz1p into chromatin; component of the NuA4 histone acetyltransferase complex
YGR018C	ORF:YGR018C	BioProcess=biological_process unknown	-0.117351	0.173608	-0.460107	-0.316097	-0.402603	-0.079614	-0.116914	0.193513	-3.41689	0.756671	-4.04326	NS	-0.417504	-4.28793	-0.499836	0	0	0	Dubious open reading frame unlikely to encode a protein, based on available experimental and comparative sequence data; partially overlaps the uncharacterized ORF YGR017W
YGR023W	MTL1	BioProcess=not yet annotated	-0.753041	0.350254	-0.455348	-0.0106455	-0.505884	0.395943	-0.497658	0.592821	-19.9174	1.37826	-3.24136	-4.28928	-0.0913137	-0.186873	-0.814245	-0.325168	-0.748759	-4.05335	Protein with both structural and functional similarity to Mid2p, which is a plasma membrane sensor required for cell integrity signaling during pheromone-induced morphogenesis; suppresses rgd1 null mutations
YGR029W	ERV1	BioProcess=iron homeostasis*	0.0415974	0.204232	-0.115755	0.43117	-0.00648375	-0.0210497	0.014047	-0.0976804	NS	NS	NS	-2.96044	0	0	0	-0.0211824	-0.237561	-2.32901	Flavin-linked sulfhydryl oxidase of the mitochondrial intermembrane space (IMS), oxidizes Mia40p as part of a disulfide relay system that promotes IMS retention of imported proteins; ortholog of human hepatopoietin (ALR)
YGR035C	ORF:YGR035C	BioProcess=biological_process unknown	1.04484	-0.618589	0.201067	-0.331863	0.323875	-0.21578	0.398089	-0.610386	-9.15062	-0.862511	NS	-2.44472	0	0	0	-1.20852	-0.216653	-0.412522	Putative protein of unknown function, potential Cdc28p substrate; transcription is activated by paralogous transcription factors Yrm1p and Yrr1p along with genes involved in multidrug resistance
YGR038W	ORM1	BioProcess=biological_process unknown	0.251697	-0.50607	0.23207	-0.429107	0.386874	-0.251254	0.286491	-0.283568	-18.2227	-1.03939	-2.28765	NS	-0.0652013	-0.181653	-0.760238	0	0	0	Evolutionarily conserved protein, similar to Orm2p, required for resistance to agents that induce unfolded protein response; Orm1p and Orm2p together control membrane biogenesis by coordinating lipid homeostasis with protein quality control
YGR050C	ORF:YGR050C	BioProcess=biological_process unknown	0.0580052	0.0609756	0.0286972	0.0744641	-0.121569	-0.198814	-0.0155095	-0.106269	NS	NS	-2.14278	NS	-0.474039	-0.585516	-3.01486	0	0	0	Dubious open reading frame unlikely to encode a protein, based on available experimental and comparative sequence data
YGR055W	MUP1	BioProcess=sulfur amino acid transport	0.231338	-0.294411	0.359053	-0.652824	0.324501	-0.182389	0.210073	-0.236552	-14.9023	-0.849191	NS	-3.2796	0	0	0	-1.35335	-0.125866	-1.73415	High affinity methionine permease, integral membrane protein with 13 putative membrane-spanning regions; also involved in cysteine uptake
YGR060W	ERG25	BioProcess=ergosterol biosynthesis	0.593421	-0.905459	0.704717	-1.21076	0.687133	-0.925138	0.606069	-0.798565	-29.8585	-2.31779	NS	-2.52218	0	0	0	-0.361339	-0.67591	-1.33536	C-4 methyl sterol oxidase, catalyzes the first of three steps required to remove two C-4 methyl groups from an intermediate in ergosterol biosynthesis; mutants accumulate the sterol intermediate 4,4-dimethylzymosterol
YGR062C	COX18	BioProcess=cytochrome c oxidase biogenesis	-0.498663	0.14077	-0.380536	0.286588	-0.385554	0.45367	-0.344651	0.425154	-18.1006	1.23081	-2.34202	NS	-0.249612	-0.223118	-0.673979	0	0	0	Mitochondrial integral inner membrane protein required for membrane insertion of C-terminus of Cox2p; interacts genetically and physically with Mss2p and Pnt1p; similar to S. cerevisiae Oxa1, N. crassa Oxa2p, and E. coli YidC
YGR078C	PAC10	BioProcess=tubulin folding	0.403811	-0.0852751	0.282105	0.0187668	0.181216	-0.277105	0.183706	-0.362448	-10.9114	-0.640685	-3.49148	NS	-0.120482	-0.074999	-2.07673	0	0	0	Part of the heteromeric co-chaperone GimC/prefoldin complex, which promotes efficient protein folding
YGR079W	ORF:YGR079W	BioProcess=biological_process unknown	0.916683	-1.66751	0.532631	-0.92731	0.681125	-1.47016	0.729122	-1.36455	-21.1391	-2.82499	NS	-2.23334	0	0	0	-0.643299	-0.201488	-0.29576	Putative protein of unknown function; YGR079W is not an essential gene
YGR085C	RPL11B	BioProcess=protein biosynthesis*	0.595602	-0.422722	0.412072	-0.275641	0.313701	-0.516009	0.244338	-0.588912	-15.9507	-1.14039	-2.0304	NS	-0.123935	-0.069885	-0.871623	0	0	0	Protein component of the large (60S) ribosomal subunit, nearly identical to Rpl11Ap; involved in ribosomal assembly; depletion causes degradation of proteins and RNA of the 60S subunit; has similarity to E. coli L5 and rat L11
YGR086C	ORF:YGR086C	BioProcess=biological_process unknown	-0.326252	0.297796	-0.247937	0.47428	-0.346913	0.233489	-0.404297	0.165644	-15.9176	0.9168	-2.19472	NS	-0.121391	-0.438427	-0.71767	0	0	0	Primary component of eisosomes, which are large immobile cell cortex structures associated with endocytosis; null mutants show activation of Pkc1p/Ypk1p stress resistance pathways; detected in phosphorylated state in mitochondria
YGR091W	PRP31	BioProcess=mRNA splicing	0.116352	0.0242577	-0.0835565	0.18191	0.0956487	-0.0759041	0.130237	-0.0140308	NS	NS	NS	-2.28764	0	0	0	-0.11223	-0.337023	-0.234449	Splicing factor, component of the U4/U6-U5 snRNP complex
YGR092W	DBF2	BioProcess=cell cycle	-0.170227	0.199122	-0.304902	0.281834	-0.220225	0.0336104	-0.130662	0.072139	-11.3487	0.4777	NS	-2.5677	0	0	0	-0.224901	-0.671003	-1.06761	Ser/Thr kinase involved in transcription and stress response; functions as part of a network of genes in exit from mitosis; localization is cell cycle regulated; activated by Cdc15p during the exit from mitosis
YGR094W	VAS1	BioProcess=not yet annotated	0.161485	-0.327837	0.251415	-0.640376	0.323418	-0.445284	0.23485	-0.232407	-16.3569	-1.09679	NS	-2.40554	0	0	0	-0.22911	-1.20466	-1.6836	Mitochondrial and cytoplasmic valyl-tRNA synthetase
YGR101W	PCP1	BioProcess=biological_process unknown	-0.267874	-0.127709	0.0268826	-0.266371	0.0613259	0.085359	-0.172824	0.085565	NS	NS	-2.2879	-2.40677	-0.131344	-0.999571	-2.34259	-0.151138	-1.19203	-2.79841	Mitochondrial serine protease required for the processing of various mitochondrial proteins and maintenance of mitochondrial DNA and morphology; belongs to the rhomboid-GlpG superfamily of intramembrane peptidases
YGR108W	CLB1	BioProcess=G2/M transition of mitotic cell cycle*	0.395537	-0.429545	0.531114	-0.00354841	0.431507	-0.747058	0.419388	-0.701057	-17.467	-1.63058	-4.57556	-2.84984	-0.47037	-0.402473	-1.0796	-1.80813	-1.51221	-4.41723	B-type cyclin involved in cell cycle progression; activates Cdc28p to promote the transition from G2 to M phase; accumulates during G2 and M, then targeted via a destruction box motif for ubiquitin-mediated degradation by the proteasome
YGR110W	ORF:YGR110W	BioProcess=biological_process unknown	-1.20211	0.630699	-1.18936	0.733559	-1.25235	0.790411	-1.38736	0.487993	-31.9294	3.28193	-2.02292	NS	-0.105074	-0.194061	-0.109508	0	0	0	Mitochondrial cardiolipin-specific phospholipase; functions upstream of Taz1p to generate monolyso-cardiolipin; transcription increases upon genotoxic stress; involved in restricting Ty1 transposition; has homology to mammalian CGI-58
YGR117C	ORF:YGR117C	BioProcess=biological_process unknown	0.231316	-0.0588545	0.0487375	0.178805	0.123625	-0.0429228	0.16284	-0.112699	-3.15125	-0.292608	NS	-2.59969	0	0	0	-0.0554165	-0.222427	-0.984082	Putative protein of unknown function; green fluorescent protein (GFP)-fusion protein localizes to the cytoplasm
YGR119C	NUP57	BioProcess=mRNA-nucleus export*	0.137194	0.0358313	0.115957	0.192945	0.146844	-0.0430375	0.165942	-0.187127	-4.49357	-0.352513	-2.39484	-3.86456	-0.0224451	-0.869521	-1.61204	-0.0321374	-1.43264	-2.69583	Nucleoporin, essential subunit of the nuclear pore complex (NPC), functions as the organizing center of an NPC subcomplex containing Nsp1p, Nup49p, Nup57p, and Nic96p
YGR120C	COG2	BioProcess=ER to Golgi transport*	-0.0939298	0.193989	-0.0574256	0.300214	-0.123098	0.0389016	-0.129654	-0.0158199	-5.73591	0.282733	-2.1405	NS	-0.149943	-0.455572	-1.9524	0	0	0	Essential component of the conserved oligomeric Golgi complex (Cog1p through Cog8p), a cytosolic tethering complex that functions in protein trafficking to mediate fusion of transport vesicles to Golgi compartments
YGR127W	ORF:YGR127W	BioProcess=biological_process unknown	-0.836683	0.432955	-0.565461	0.259822	-0.591617	0.403362	-0.609767	0.505269	-25.1984	1.59909	NS	-2.38769	0	0	0	-0.563526	-0.0312081	-1.82751	Putative protein of unknown function; expression is regulated by Msn2p/Msn4p, indicating a possible role in stress response
YGR132C	PHB1	BioProcess=proteolysis and peptidolysis*	-0.214698	0.167362	-0.0596151	0.292033	-0.133904	0.276076	-0.212393	0.230338	-16.5233	0.533675	-2.39211	NS	-0.25553	-0.887045	-0.0341345	0	0	0	Subunit of the prohibitin complex (Phb1p-Phb2p), a 1.2 MDa ring-shaped inner mitochondrial membrane chaperone that stabilizes newly synthesized proteins; determinant of replicative life span; involved in mitochondrial segregation
YGR138C	TPO2	BioProcess=polyamine transport	-0.546233	0.107613	-0.037305	-0.371483	-0.260934	0.195441	-0.24272	0.352866	-3.38288	0.720994	NS	-3.01915	0	0	0	-0.250742	-0.167546	-1.82473	Polyamine transport protein specific for spermine; localizes to the plasma membrane; transcription of TPO2 is regulated by Haa1p; member of the major facilitator superfamily
YGR143W	SKN1	BioProcess=cell wall organization and biogenesis*	-0.606345	0.198618	-0.532587	0.0738168	-0.481674	0.384611	-0.429494	0.402091	-23.1484	1.33525	-4.21618	NS	-0.0132705	-0.0932212	-0.861391	0	0	0	Protein involved in sphingolipid biosynthesis; type II membrane protein with similarity to Kre6p
YGR146C	ORF:YGR146C	BioProcess=biological_process unknown	0.094194	0.113292	0.110079	-0.192845	-0.149915	0.0661852	0.0133303	0.0304169	NS	NS	NS	-2.09533	0	0	0	-0.375782	-1.36329	-0.381429	Protein of unknown function, affects chronological lifespan; induced by iron homeostasis transcription factor Aft2p; multicopy suppressor of temperature sensitive hsf1 mutant; induced by treatment with 8-methoxypsoralen and UVA irradiation
YGR147C	NAT2	BioProcess=N-terminal peptidyl-methionine acetylation	0.154829	-0.0630118	0.240774	0.161439	0.070556	-0.0383259	-0.000177744	-0.140115	-2.36331	-0.199814	-2.86706	NS	-0.320461	-1.79625	-2.50158	0	0	0	Protein with an apparent role in acetylation of N-terminal methionine residues
YGR166W	KRE11	BioProcess=ER to Golgi transport	0.486462	-0.444457	0.399929	-0.135021	0.38058	-0.431735	0.47557	-0.515342	-18.9995	-1.21588	NS	-2.07153	0	0	0	-0.644163	-0.561487	-1.36058	Protein involved in biosynthesis of cell wall beta-glucans; subunit of the TRAPP (transport protein particle) complex, which is involved in the late steps of endoplasmic reticulum to Golgi transport
YGR172C	YIP1	BioProcess=vesicle-mediated transport	0.0515334	-0.116242	0.244009	-0.25477	0.0812704	-0.00282407	0.0325201	-0.03459	-4.36989	-0.160341	NS	-2.36415	0	0	0	-0.0553669	-0.349109	-0.407169	Integral membrane protein required for the biogenesis of ER-derived COPII transport vesicles; interacts with Yif1p and Yos1p; localizes to the Golgi, the ER, and COPII vesicles
YGR175C	ERG1	BioProcess=ergosterol biosynthesis	0.370897	-0.84119	0.495666	-0.951447	0.504818	-0.536635	0.506734	-0.516708	-24.0395	-1.54242	-2.97623	NS	-0.0171726	-0.00340972	-0.618402	0	0	0	Squalene epoxidase, catalyzes the epoxidation of squalene to 2,3-oxidosqualene; plays an essential role in the ergosterol-biosynthesis pathway and is the specific target of the antifungal drug terbinafine
YGR183C	QCR9	BioProcess=aerobic respiration*	-0.445791	0.469586	-0.294105	0.785533	-0.401018	0.533709	-0.740126	0.287754	-17.3676	1.32329	-3.96183	NS	-0.0672557	-0.957839	-0.692976	0	0	0	Subunit 9 of the ubiquinol cytochrome-c reductase complex, which is a component of the mitochondrial inner membrane electron transport chain; required for electron transfer at the ubiquinol oxidase site of the complex
YGR186W	TFG1	BioProcess=transcription initiation from Pol II promoter	0.181442	0.00767888	-0.0815595	0.223729	-0.0169881	-0.0451295	0.0251746	-0.195043	NS	NS	NS	-2.03489	0	0	0	-0.307046	-0.103948	-1.79895	TFIIF (Transcription Factor II) largest subunit; involved in both transcription initiation and elongation of RNA polymerase II; homologous to human RAP74
YGR189C	CRH1	BioProcess=biological_process unknown	0.334224	-0.50356	0.533105	-0.867805	0.444873	-0.436912	0.364164	-0.40555	-21.2841	-1.33663	NS	-3.83126	0	0	0	-0.561951	-0.257662	-1.70604	Chitin transglycosylase that functions in the transfer of chitin to beta(1-6) and beta(1-3) glucans in the cell wall; similar and functionally redundant to Utr2; localizes to sites of polarized growth; expression induced by cell wall stress
YGR191W	HIP1	BioProcess=transport	-0.00349976	-0.362317	0.0846054	-0.731445	0.11518	-0.240335	0.107491	-0.0137335	-5.4483	-0.468581	-2.00101	NS	-0.055378	-0.639766	-1.67716	0	0	0	High-affinity histidine permease, also involved in the transport of manganese ions
YGR194C	XKS1	BioProcess=not yet annotated	-1.89786	0.61724	-1.64619	0.530364	-1.53733	0.709047	-1.67458	0.713871	-43.0104	3.76551	-4.23232	-2.67309	-0.00796444	-0.0786258	-0.174297	-0.0983406	-1.64709	-4.71946	Xylulokinase, converts D-xylulose and ATP to xylulose 5-phosphate and ADP; rate limiting step in fermentation of xylulose; required for xylose fermentation by recombinant S. cerevisiae strains
YGR208W	SER2	BioProcess=not yet annotated	0.301673	-0.388648	0.236596	-0.136226	0.252141	-0.28083	0.290783	-0.357174	-21.0485	-0.805423	NS	-2.79484	0	0	0	-0.688832	-1.22477	-0.449005	Phosphoserine phosphatase of the phosphoglycerate pathway, involved in serine and glycine biosynthesis, expression is regulated by the available nitrogen source
YGR216C	GPI1	BioProcess=GPI anchor biosynthesis	0.200854	-0.474223	0.280701	-0.567077	0.403676	-0.231193	0.33484	-0.125404	-14.2647	-1.03323	-2.96338	NS	-0.0187048	-0.0399141	-1.3728	0	0	0	Membrane protein involved in the synthesis of N-acetylglucosaminyl phosphatidylinositol (GlcNAc-PI), the first intermediate in the synthesis of glycosylphosphatidylinositol (GPI) anchors; human and mouse GPI1p are functional homologs
YGR218W	CRM1	BioProcess=mRNA-nucleus export*	0.0650522	-0.318622	0.173061	-0.380774	0.162588	-0.14288	0.185106	-0.0114362	-12.5604	-0.484212	-3.93411	-2.34392	-0.34473	-0.165263	-1.77432	-0.849787	-0.374993	-4.81088	Major karyopherin, involved in export of proteins, RNAs, and ribosomal subunits from the nucleus; exportin
YGR221C	TOS2	BioProcess=biological_process unknown	0.619587	-1.24874	0.674259	-1.01055	0.564114	-1.27767	0.746376	-0.938836	-31.0982	-2.39188	-2.9087	NS	-0.340299	-0.0787109	-0.0193029	0	0	0	Protein involved in localization of Cdc24p to the site of bud growth; may act as a membrane anchor; localizes to the bud neck and bud tip; potentially phosphorylated by Cdc28p
YGR229C	SMI1	BioProcess=cell wall organization and biogenesis*	0.505177	-0.466205	0.441139	-0.265018	0.235113	-0.600366	0.304208	-0.505576	-25.6374	-1.06908	-5.78433	NS	-0.248569	-0.0181452	-0.858515	0	0	0	Protein involved in the regulation of cell wall synthesis; proposed to be involved in coordinating cell cycle progression with cell wall integrity
YGR234W	YHB1	BioProcess=stress response	0.423192	-0.472782	0.324768	-0.41981	0.217594	-0.544216	0.515599	-0.148955	-16.2416	-0.97705	-3.19755	NS	-0.68047	-0.815879	-0.143968	0	0	0	Nitric oxide oxidoreductase, flavohemoglobin involved in nitric oxide detoxification; plays a role in the oxidative and nitrosative stress responses
YGR235C	ORF:YGR235C	BioProcess=biological_process unknown	0.0259314	0.10361	-0.0695136	0.324109	-0.00901068	0.0779439	-0.0592577	0.0393328	-5.44181	0.106092	NS	-2.87347	0	0	0	-0.115582	-1.07241	-2.07294	Putative protein of unknown function; the authentic, non-tagged protein is detected in highly purified mitochondria in high-throughput studies
YGR240C	PFK1	BioProcess=glycolysis	-0.132585	-0.0710972	-0.00133526	-0.445875	0.012912	0.0897467	-0.104416	0.0803782	NS	NS	-2.52421	-3.41796	-0.874479	-0.199337	-2.36764	-1.13768	-0.248549	-3.09993	Alpha subunit of heterooctameric phosphofructokinase involved in glycolysis, indispensable for anaerobic growth, activated by fructose-2,6-bisphosphate and AMP, mutation inhibits glucose induction of cell cycle-related genes
YGR241C	YAP1802	BioProcess=endocytosis	-0.171476	0.332362	-0.346562	0.435601	-0.303985	0.214788	-0.280724	0.196791	-19.832	0.8159	NS	-2.33292	0	0	0	-0.223979	-0.267081	-2.79523	Protein involved in clathrin cage assembly; binds Pan1p and clathrin; homologous to Yap1801p, member of the AP180 protein family
YGR243W	ORF:YGR243W	BioProcess=biological_process unknown	-0.413971	0.538193	-0.291903	0.513251	-0.222128	0.247856	-0.764955	0.142514	-10.6062	0.704762	-2.31612	NS	-0.45691	-0.683322	-0.94766	0	0	0	Putative protein of unknown function; expression regulated by osmotic and alkaline stresses; the authentic, non-tagged protein is detected in highly purified mitochondria in high-throughput studies
YGR249W	MGA1	BioProcess=not yet annotated	-1.33644	0.828885	-0.757441	0.171417	-0.868915	0.711477	-0.912773	0.657966	-16.7085	2.44339	NS	-2.56894	0	0	0	-0.168374	-0.0157209	-0.944326	Protein similar to heat shock transcription factor; multicopy suppressor of pseudohyphal growth defects of ammonium permease mutants
YGR250C	ORF:YGR250C	BioProcess=biological_process unknown	-1.08561	0.36651	-0.872373	-0.0513342	-0.763111	0.53959	-0.809061	0.632382	-20.1899	2.07106	-3.31469	-2.21143	-0.0720824	-0.119973	-0.873992	-0.252583	-0.451876	-4.43335	Putative RNA binding protein; localizes to stress granules induced by glucose deprivation; interacts with Rbg1p in a two-hybrid
YGR260W	TNA1	BioProcess=nicotinamide mononucleotide transport	-0.89867	0.467467	-0.697536	-0.028303	-0.710471	0.346895	-0.821269	0.479765	-18.7106	1.75319	NS	-2.65519	0	0	0	-0.523892	-0.640356	-1.05115	High affinity nicotinic acid plasma membrane permease, responsible for uptake of low levels of nicotinic acid; expression of the gene increases in the absence of extracellular nicotinic acid or para-aminobenzoate (PABA)
YGR264C	MES1	BioProcess=not yet annotated	0.427773	-0.544201	0.606873	-0.731871	0.392372	-0.614715	0.408601	-0.432835	-22.209	-1.39053	NS	-2.1284	0	0	0	-0.472514	-0.529373	-0.00919516	Methionyl-tRNA synthetase, forms a complex with glutamyl-tRNA synthetase (Gus1p) and Arc1p, which increases the catalytic efficiency of both tRNA synthetases; also has a role in nuclear export of tRNAs
YGR266W	ORF:YGR266W	BioProcess=biological_process unknown	0.0940863	-0.134225	-0.0443298	0.223591	0.0970196	-0.0631776	0.179418	-0.107923	-2.04516	-0.234531	NS	-4.82601	0	0	0	-1.0321	-0.637035	-0.0850535	Protein of unknown function, predicted to contain a single transmembrane domain; localized to both the mitochondrial outer membrane and the plasma membrane
YGR274C	TAF1	BioProcess=protein amino acid phosphorylation*	0.198925	-0.199995	-0.0876944	0.148074	-0.198226	-0.196868	0.0630034	-0.305874	NS	NS	NS	-3.28696	0	0	0	-0.463913	-0.163632	-2.48382	TFIID subunit (145 kDa), involved in RNA polymerase II transcription initiation; possesses in vitro histone acetyltransferase activity but its role in vivo appears to be minor; involved in promoter binding and G1/S progression
YGR279C	SCW4	BioProcess=mating (sensu Saccharomyces)	-0.248343	0.00724359	0.224347	-0.480908	0.274728	-0.195556	0.108244	-0.166714	-3.15952	-0.746109	NS	-2.89426	0	0	0	-0.197159	-0.151963	-0.945832	Cell wall protein with similarity to glucanases; scw4 scw10 double mutants exhibit defects in mating
YGR280C	PXR1	BioProcess=biological_process unknown	1.0576	-1.13338	1.00805	-1.00455	0.62079	-1.12188	0.708582	-1.13408	-32.4848	-2.37012	-2.9779	NS	-0.0470597	-0.00106745	-0.320819	0	0	0	Essential protein involved in rRNA and snoRNA maturation; competes with TLC1 RNA for binding to Est2p, suggesting a role in negative regulation of telomerase; human homolog inhibits telomerase; contains a G-patch RNA interacting domain
YGR284C	ERV29	BioProcess=ER to Golgi transport	-0.208394	-0.0205697	-0.0209068	-0.277216	-0.0246383	0.285226	-0.0797556	0.249311	-2.12139	0.328171	-3.41703	-3.26598	-0.275442	-0.0307839	-3.3285	-0.368465	-0.0392926	-4.62893	Protein localized to COPII-coated vesicles, involved in vesicle formation and incorporation of specific secretory cargo
YGR286C	BIO2	BioProcess=not yet annotated	0.561386	-0.469081	0.587554	-0.501708	0.473735	-0.663401	0.365485	-0.552209	-26.3696	-1.62119	-2.04317	NS	-0.00187617	-0.00503255	-0.401893	0	0	0	Biotin synthase, catalyzes the conversion of dethiobiotin to biotin, which is the last step of the biotin biosynthesis pathway; complements E. coli bioB mutant
YGR295C	COS6	BioProcess=biological_process unknown	0.0600169	-0.294016	0.360919	-0.481525	0.256323	-0.283998	0.173929	-0.234058	-12.2562	-0.803508	NS	-2.13494	0	0	0	-0.161587	-0.325807	-0.716968	Protein of unknown function, member of the DUP380 subfamily of conserved, often subtelomerically-encoded proteins
YHL014C	YLF2	BioProcess=biological_process unknown	0.176918	0.038694	0.290562	0.308398	0.00628629	0.000972439	-0.0479093	0.0330039	NS	NS	-2.09628	NS	-0.781389	-0.919195	-2.60664	0	0	0	Protein of unknown function, has weak similarity to E. coli GTP-binding protein gtp1; the authentic, non-tagged protein is detected in highly purified mitochondria in high-throughput studies
YHL015W	RPS20	BioProcess=protein biosynthesis	0.367306	-0.0822725	0.346139	0.0969297	0.200946	-0.252516	0.048251	-0.273055	-8.00382	-0.663151	-3.93491	NS	-0.0179231	-0.564583	-2.80233	0	0	0	Protein component of the small (40S) ribosomal subunit; overproduction suppresses mutations affecting RNA polymerase III-dependent transcription; has similarity to E. coli S10 and rat S20 ribosomal proteins
YHL019C	APM2	BioProcess=vesicle-mediated transport	-0.448993	0.358468	-0.402323	0.599627	-0.558788	0.43208	-0.536185	0.300236	-26.9081	1.5301	-3.66478	NS	-0.123103	-0.313872	-0.387174	0	0	0	Protein of unknown function, homologous to the medium chain of mammalian clathrin-associated protein complex; involved in vesicular transport
YHL021C	ORF:YHL021C	BioProcess=biological_process unknown	-2.19484	0.80755	-1.93109	0.585184	-1.68493	0.878364	-2.10532	0.811707	-35.0009	4.25668	-2.39319	NS	-0.101382	-0.122441	-0.15008	0	0	0	Putative protein of unknown function; the authentic, non-tagged protein is detected in highly purified mitochondria in high-throughput studies; null mutant displays reduced frequency of mitochondrial genome loss
YHL024W	RIM4	BioProcess=not yet annotated	-0.294105	0.0380831	-0.101138	-0.331316	0.141221	0.17707	-0.16896	0.0256566	NS	NS	-2.27954	NS	-1.34013	-0.440049	-2.10218	0	0	0	Putative RNA-binding protein required for the expression of early and middle sporulation genes
YHL036W	MUP3	BioProcess=amino acid transport	-0.590407	0.177295	-0.51851	-0.151477	-0.462256	0.453079	-0.599131	0.467714	-18.7699	1.37897	-4.37489	-4.49463	-0.324058	-0.0975279	-1.09921	-1.35228	-0.332149	-5.14765	Low affinity methionine permease, similar to Mup1p
YHL040C	ARN1	BioProcess=iron-siderophore transport	0.0480805	-0.1689	0.0321857	-0.577582	0.0771952	0.101443	0.156557	0.184724	-2.07642	-0.0662128	-3.47276	-2.14061	-0.368174	-1.09689	-3.1206	-0.458404	-1.40371	-3.97254	Transporter, member of the ARN family of transporters that specifically recognize siderophore-iron chelates; responsible for uptake of iron bound to ferrirubin, ferrirhodin, and related siderophores
YHL047C	ARN2	BioProcess=iron homeostasis*	-0.435467	0.138486	-0.383692	-0.291738	-0.373818	0.205546	-0.115182	0.50897	-6.16306	0.951558	-3.48833	NS	-0.172773	-1.46519	-2.10202	0	0	0	Transporter, member of the ARN family of transporters that specifically recognize siderophore-iron chelates; responsible for uptake of iron bound to the siderophore triacetylfusarinine C
YHR001W	OSH7	BioProcess=steroid biosynthesis	-0.203252	0.128973	-0.291915	0.343452	-0.213031	0.143097	-0.237187	0.0209371	-12.734	0.583628	NS	-2.40719	0	0	0	-0.0518949	-1.18226	-1.12815	Member of an oxysterol-binding protein family with seven members in S. cerevisiae; family members have overlapping, redundant functions in sterol metabolism and collectively perform a function essential for viability
YHR001W-A	QCR10	BioProcess=aerobic respiration*	-0.569485	0.521326	-0.503178	0.783777	-0.619549	0.593591	-0.89223	0.347008	-20.2395	1.83738	-3.11285	NS	-0.0938694	-0.5584	-0.519942	0	0	0	Subunit of the ubiqunol-cytochrome c oxidoreductase complex which includes Cobp, Rip1p, Cyt1p, Cor1p, Qcr2p, Qcr6p, Qcr7p, Qcr8p, Qcr9p, and Qcr10p and comprises part of the mitochondrial respiratory chain
YHR005C	GPA1	BioProcess=signal transduction of mating signal (sensu Saccharomyces)	0.415612	-0.263255	0.306432	0.194298	0.203432	-0.249571	0.248248	-0.328459	-9.46085	-0.655213	-2.71479	-2.34391	-0.402622	-0.519495	-1.40822	-0.814848	-1.07552	-3.07548	GTP-binding alpha subunit of the heterotrimeric G protein that couples to pheromone receptors; negatively regulates the mating pathway by sequestering G(beta)gamma and by triggering an adaptive response; activates Vps34p at the endosome
YHR016C	YSC84	BioProcess=biological_process unknown	-1.53824	0.503446	-1.36544	0.479472	-1.11621	0.688541	-1.26725	0.692246	-34.8385	2.93537	-4.7028	NS	-0.000442189	-0.0965834	-0.361412	0	0	0	Actin-binding protein involved in bundling of actin filaments and endocytosis of actin cortical patches; activity stimulated by Las17p; contains SH3 domain similar to Rvs167p
YHR018C	ARG4	BioProcess=arginine biosynthesis	-3.13754	0.918915	-2.93647	0.942766	-3.1904	0.757412	-3.31581	0.640483	-45.7497	7.14121	-4.47493	NS	-0.00251403	-0.0725464	-0.148721	0	0	0	Argininosuccinate lyase, catalyzes the final step in the arginine biosynthesis pathway
YHR019C	DED81	BioProcess=not yet annotated	0.180632	-0.107081	0.407319	-0.299298	0.185437	-0.279041	0.124715	-0.260673	-13.0735	-0.645384	NS	-2.19543	0	0	0	-0.017071	-0.195071	-1.81763	Cytosolic asparaginyl-tRNA synthetase, required for protein synthesis, catalyzes the specific attachment of asparagine to its cognate tRNA
YHR029C	ORF:YHR029C	BioProcess=biological_process unknown	-0.979634	0.838609	-1.05925	0.948634	-0.874823	0.537196	-1.01311	0.495917	-27.9719	2.31346	NS	-2.7805	0	0	0	-0.295113	-0.454205	-2.00454	Protein of unknown function; null mutant is defective in unfolded protein response; possibly involved in a membrane regulation metabolic pathway; member of the PhzF superfamily, though most likely not involved in phenazine production
YHR032W	ORF:YHR032W	BioProcess=biological_process unknown	0.259425	-0.408565	0.488208	-0.593848	0.290867	-0.338264	0.17283	-0.285876	-13.7487	-0.92093	NS	-2.24207	0	0	0	-0.0334031	-0.188802	-0.159547	Putative protein of unknown function; putative substrate of the cAMP-dependent protein kinase (PKA)
YHR043C	DOG2	BioProcess=not yet annotated	-0.529899	0.23208	-0.596675	0.324031	-0.389382	0.544099	-0.467148	0.471003	-21.0487	1.32081	-2.67199	NS	-0.0836834	-0.121192	-0.692431	0	0	0	2-deoxyglucose-6-phosphate phosphatase, member of a family of low molecular weight phosphatases, similar to Dog1p, induced by oxidative and osmotic stress, confers 2-deoxyglucose resistance when overexpressed
YHR044C	DOG1	BioProcess=not yet annotated	-2.17435	0.829458	-2.13222	0.173421	-2.07741	1.07186	-2.01057	1.04283	-34.3512	5.21534	-5.18776	-3.91308	-0.127528	-0.14656	-0.342211	-1.52883	-1.83501	-5.21888	2-deoxyglucose-6-phosphate phosphatase, similar to Dog2p, member of a family of low molecular weight phosphatases; confers 2-deoxyglucose resistance when overexpressed, in vivo substrate has not yet been identified
YHR045W	ORF:YHR045W	BioProcess=biological_process unknown	-0.214877	0.0972852	-0.204223	-0.220436	-0.105777	0.300642	-0.195473	0.310332	-9.35174	0.526689	-5.73915	-4.13323	-0.852459	-0.416435	-2.72133	-1.94526	-0.895135	-6.1044	Putative protein of unknown function; possible role in iron metabolism and/or amino acid and carbohydrate metabolism; green fluorescent protein (GFP)-fusion protein localizes to the endoplasmic reticulum
YHR051W	COX6	BioProcess=not yet annotated	-0.414307	0.21856	-0.302203	0.394535	-0.361371	0.442998	-0.55175	0.208999	-21.827	1.15348	-4.03616	NS	-0.114985	-0.896426	-0.135369	0	0	0	Subunit VI of cytochrome c oxidase, which is the terminal member of the mitochondrial inner membrane electron transport chain; expression is regulated by oxygen levels
YHR052W	CIC1	BioProcess=protein catabolism	0.834591	-1.97465	0.78973	-1.29474	0.713709	-1.89165	0.769993	-1.7673	-34.7248	-3.32884	-3.52344	-3.43969	-0.223341	-0.114257	-0.135767	-3.24861	-1.36408	-1.712	Essential protein that interacts with proteasome components and has a potential role in proteasome substrate specificity; also copurifies with 66S pre-ribosomal particles
YHR054C	ORF:YHR054C	BioProcess=biological_process unknown	-0.0412367	-0.0203305	-0.239252	0.112699	-0.0372285	0.132601	-0.0162898	-0.0368461	-3.26638	0.212098	NS	-2.71009	0	0	0	-0.896906	-0.263377	-0.998864	Putative protein of unknown function
YHR056C	RSC30	BioProcess=regulation of transcription, DNA-dependent	0.00906158	-0.031423	-0.216485	0.0914448	-0.0668975	0.148942	-0.0311903	-0.101854	NS	NS	NS	-2.18434	0	0	0	-1.1381	-0.285524	-0.237155	Component of the RSC chromatin remodeling complex; non-essential gene required for regulation of ribosomal protein genes and the cell wall/stress response; highly similar to Rsc3p; null mutants are osmosensitive
YHR057C	CPR2	BioProcess=stress response	0.110786	-0.102425	0.130065	0.178943	0.0985641	-0.117844	0.0898344	-0.0809703	-3.82409	-0.308237	-2.56641	NS	-1.30117	-0.991712	-1.29534	0	0	0	Peptidyl-prolyl cis-trans isomerase (cyclophilin), catalyzes the cis-trans isomerization of peptide bonds N-terminal to proline residues; has a potential role in the secretory pathway
YHR066W	SSF1	BioProcess=ribosomal large subunit assembly and maintenance*	1.27788	-2.06392	0.947934	-1.36488	0.566977	-1.52559	0.695998	-1.82318	-23.6364	-2.66014	NS	-2.7476	0	0	0	-0.186997	-0.642806	-1.29247	Constituent of 66S pre-ribosomal particles, required for ribosomal large subunit maturation; functionally redundant with Ssf2p; member of the Brix family
YHR085W	ORF:YHR085W	BioProcess=biological_process unknown	1.00252	-1.5396	0.923784	-0.922539	0.651552	-1.33961	0.600211	-1.50038	-23.9908	-2.6521	-2.12296	NS	-0.0927916	-0.239631	-0.362921	0	0	0	Essential component of the Rix1 complex (with Rix1p and Ipi3p) that is required for processing of ITS2 sequences from 35S pre-rRNA; Rix1 complex associates with Mdn1p in pre-60S ribosomal particles
YHR089C	GAR1	BioProcess=rRNA modification*	0.833727	-1.13596	0.672665	-1.15505	0.675227	-1.32564	0.742561	-1.07947	-36.5125	-2.68352	-2.06792	NS	-0.0414908	-0.172561	-0.0645387	0	0	0	Protein component of the H/ACA snoRNP pseudouridylase complex, involved in the modification and cleavage of the 18S pre-rRNA
YHR090C	YNG2	BioProcess=chromatin modification	0.330002	0.106343	0.167887	0.429524	0.0145593	0.165502	-0.0551356	-0.123225	NS	NS	-2.085	NS	-0.265743	-0.946336	-2.60713	0	0	0	Subunit of the NuA4 histone acetyltransferase complex that acetylates histone H4 and H2A; has similarity to the human tumor suppressor ING1 and its isoforms ING4 and ING5
YHR094C	HXT1	BioProcess=hexose transport	0.430152	-1.02225	0.679012	-1.54539	0.550846	-0.9423	0.509985	-0.790526	-22.7081	-2.03504	NS	-3.44277	0	0	0	-0.235856	-0.705656	-1.97218	Low-affinity glucose transporter of the major facilitator superfamily, expression is induced by Hxk2p in the presence of glucose and repressed by Rgt1p when glucose is limiting
YHR098C	SFB3	BioProcess=ER to Golgi transport	-0.163394	0.0634996	-0.137818	-0.219269	-0.0465063	0.1729	-0.0976658	0.10687	-2.87827	0.271792	-2.85844	NS	-1.22394	-0.324558	-2.42366	0	0	0	Component of the Sec23p-Sfb3p heterodimer of the COPII vesicle coat, required for cargo selection during vesicle formation in ER to Golgi transport; homologous to Sec24p and Sfb2p
YHR104W	GRE3	BioProcess=stress response	-1.50565	0.585538	-1.36762	0.716692	-1.19478	0.733739	-1.3443	0.589208	-36.2962	3.11752	-2.63083	NS	-0.00706473	-0.189007	-0.111906	0	0	0	Aldose reductase involved in methylglyoxal, d-xylose, arabinose, and galactose metabolism; stress induced (osmotic, ionic, oxidative, heat shock, starvation and heavy metals); regulated by the HOG pathway
YHR113W	ORF:YHR113W	BioProcess=biological_process unknown	-0.443874	0.111884	-0.307161	0.106838	-0.315704	0.242595	-0.282898	0.222178	-19.7017	0.868689	-2.31202	NS	-0.179625	-0.144688	-0.640447	0	0	0	Cytoplasmic aspartyl aminopeptidase; cleaves unblocked N-terminal acidic amino acid residues from peptide substrates; forms a 12 subunit homo-oligomeric complex; M18 metalloprotease family member; may interact with ribosomes
YHR119W	SET1	BioProcess=chromatin silencing at telomere*	0.139888	-0.0633421	0.118822	0.0946412	0.0938875	-0.229934	0.165232	-0.278886	-7.37282	-0.417642	-2.35068	-2.72275	-0.31744	-0.213016	-1.68971	-0.555931	-0.362663	-3.22087	Histone methyltransferase, subunit of the COMPASS (Set1C) complex which methylates histone H3 on lysine 4; required in transcriptional silencing near telomeres and at the silent mating type loci; contains a SET domain
YHR133C	ORF:YHR133C	BioProcess=biological_process unknown	0.191069	-0.411305	0.307533	-0.554091	0.390663	-0.348489	0.224554	-0.214001	-17.8975	-1.13247	NS	-2.20792	0	0	0	-0.139008	-0.0112512	-2.52634	Protein involved in regulation of sterol biosynthesis; specifically stabilizes Hmg2p, one of two HMG-CoA isoenzymes that catalyze the rate-limiting step in sterol biosynthesis; homolog of mammalian INSIG proteins
YHR137W	ARO9	BioProcess=aromatic amino acid family metabolism	0.0562673	-0.445606	0.132289	0.343388	0.324393	-0.344682	-0.190772	-0.732627	-6.44421	-0.993376	-8.04519	-4.46176	-0.0354953	-4.44611	-1.98539	-0.0575077	-8.13001	-3.90164	Aromatic aminotransferase II, catalyzes the first step of tryptophan, phenylalanine, and tyrosine catabolism
YHR139C	SPS100	BioProcess=spore wall assembly (sensu Saccharomyces)	-1.28163	0.604101	-1.21263	0.921685	-1.6336	0.552143	-1.98599	0.425512	-21.9169	3.7983	-3.0898	NS	-0.0240207	-0.27711	-0.646534	0	0	0	Protein required for spore wall maturation; expressed during sporulation; may be a component of the spore wall; expression also induced in cells treated with the mycotoxin patulin
YHR142W	CHS7	BioProcess=ER to Golgi transport*	0.154282	-0.272123	0.369586	-0.317422	0.194816	-0.102295	0.172923	-0.146277	-12.3946	-0.503455	NS	-2.24199	0	0	0	-0.283105	-0.822958	-0.589574	Protein of unknown function, involved in chitin biosynthesis by regulating Chs3p export from the ER
YHR143W	DSE2	BioProcess=biological_process unknown	0.199696	-0.479703	0.431798	-0.797008	0.228219	-0.400348	0.285188	-0.200584	-13.4178	-0.863705	NS	-2.81836	0	0	0	-0.291356	-0.712358	-1.42897	Daughter cell-specific secreted protein with similarity to glucanases, degrades cell wall from the daughter side causing daughter to separate from mother; expression is repressed by cAMP
YHR143W-A	RPC10	BioProcess=transcription from Pol II promoter*	0.866966	-0.984335	0.616794	-0.559176	0.591892	-0.97373	0.567239	-0.970233	-33.2471	-2.1496	-3.95733	-5.67674	-0.059722	-0.0774608	-0.349381	-0.527925	-0.732738	-4.9066	RNA polymerase subunit ABC10-alpha, found in RNA polymerase complexes I, II, and III
YHR144C	DCD1	BioProcess=not yet annotated	0.608627	-0.646464	0.418632	-0.312366	0.512823	-0.571407	0.539182	-0.591305	-22.8443	-1.58579	NS	-2.53308	0	0	0	-0.36535	-0.326543	-0.45623	Deoxycytidine monophosphate (dCMP) deaminase required for dCTP and dTTP synthesis; expression is NOT cell cycle regulated
YHR145C	ORF:YHR145C	BioProcess=biological_process unknown	0.0577887	-0.353542	-0.379923	-0.190222	-0.233728	-0.261074	0.0096563	0.35435	NS	NS	-2.02689	NS	-0.741528	-1.93492	-1.02404	0	0	0	Dubious open reading frame unlikely to encode a functional protein, based on available experimental and comparative sequence data
YHR160C	PEX18	BioProcess=protein-peroxisome targeting	-0.852301	0.65191	-0.741614	0.915869	-0.916644	0.639906	-1.05899	0.293801	-20.3974	2.46079	-2.60807	NS	-0.0424634	-0.423709	-0.523971	0	0	0	Peroxin required for targeting of peroxisomal matrix proteins containing PTS2; interacts with Pex7p; partially redundant with Pex21p
YHR169W	DBP8	BioProcess=35S primary transcript processing	0.98355	-1.97004	0.942871	-1.53872	0.768526	-1.91887	0.723033	-1.82821	-38.7489	-3.45214	-3.35764	-2.36329	-0.102681	-0.0797061	-0.167394	-1.67362	-1.19079	-3.19488	ATPase, putative RNA helicase of the DEAD-box family; component of 90S preribosome complex involved in production of 18S rRNA and assembly of 40S small ribosomal subunit; ATPase activity stimulated by association with Esp2p
YHR179W	OYE2	BioProcess=not yet annotated	0.0816554	-0.0731853	0.0721484	-0.17704	0.0876951	0.025576	0.0507435	0.113041	-2.95015	-0.162357	NS	-2.46419	0	0	0	-0.232113	-0.795935	-2.64589	Widely conserved NADPH oxidoreductase containing flavin mononucleotide (FMN), homologous to Oye3p with slight differences in ligand binding and catalytic properties; may be involved in sterol metabolism
YHR180W	ORF:YHR180W	BioProcess=biological_process unknown	-0.565034	0.466776	-0.17882	0.624389	-0.430456	0.374775	-0.421218	0.314881	-18.1911	1.24753	-2.97716	NS	-0.426398	-0.544398	-0.444508	0	0	0	Dubious open reading frame unlikely to encode a protein, based on available experimental and comparative sequence data
YHR189W	ORF:YHR189W	BioProcess=protein biosynthesis	-1.13814	0.436294	-0.957792	0.147165	-1.02467	0.532045	-1.00677	0.627096	-25.3474	2.59015	NS	-2.1109	0	0	0	-0.00641294	-0.479432	-2.14873	One of two (see also PTH2) mitochondrially-localized peptidyl-tRNA hydrolases; dispensable for respiratory growth on rich medium, but required for respiratory growth on minimal medium
YHR196W	UTP9	BioProcess=processing of 20S pre-rRNA	1.03383	-1.62733	0.873739	-0.816844	0.716765	-1.48858	0.769682	-1.63462	-24.3186	-2.91743	-2.30619	-2.25894	-0.158023	-0.221033	-0.356491	-0.86427	-1.30598	-2.33242	Nucleolar protein, component of the small subunit (SSU) processome containing the U3 snoRNA that is involved in processing of pre-18S rRNA
YHR201C	PPX1	BioProcess=polyphosphate metabolism	0.167189	-0.235146	0.166619	0.108069	0.146233	-0.170051	0.0709243	-0.237596	-7.72851	-0.48031	-2.77106	NS	-0.402462	-1.36611	-1.0209	0	0	0	Exopolyphosphatase, hydrolyzes inorganic polyphosphate (poly P) into Pi residues; located in the cytosol, plasma membrane, and mitochondrial matrix
YHR216W	IMD2	BioProcess=not yet annotated	-0.658631	0.240074	-0.382909	-0.416451	-0.595379	0.00310612	-0.354043	0.539191	-6.26996	1.19045	-2.14208	-2.28502	-0.315031	-1.34408	-0.8062	-0.503618	-2.31153	-1.36276	Inosine monophosphate dehydrogenase, catalyzes the rate-limiting step in GTP biosynthesis, expression is induced by mycophenolic acid resulting in resistance to the drug, expression is repressed by nutrient limitatio
YIL002C	INP51	BioProcess=cell wall organization and biogenesis*	-0.275638	0.0389797	-0.403973	0.174298	-0.307729	0.0225909	-0.238071	-0.0810754	-9.7967	0.618007	NS	-2.16419	0	0	0	-0.0618116	-0.0968883	-0.402382	Phosphatidylinositol 4,5-bisphosphate 5-phosphatase, synaptojanin-like protein with an N-terminal Sac1 domain, plays a role in phosphatidylinositol 4,5-bisphosphate homeostasis and in endocytosis; null mutation confers cold-tolerant growth
YIL003W	DRE3	BioProcess=biological_process unknown	0.132703	-0.0167589	-0.0504498	0.268835	-0.0193099	-0.0564637	0.0519741	-0.054192	NS	NS	NS	-3.52737	0	0	0	-0.603986	-0.0712542	-2.04064	Highly conserved, iron-sulfur cluster binding protein localized in the cytoplasm; forms a complex with Nbp35p that is involved in iron-sulfur protein assembly in the cytosol
YIL009C-A	EST3	BioProcess=telomere maintenance	-0.339618	0.335153	-0.454249	0.573302	-0.405663	0.32013	-0.38215	0.183245	-20.0663	1.13654	NS	-2.68843	0	0	0	-0.0222331	-0.825893	-1.75465	Component of the telomerase holoenzyme, involved in telomere replication
YIL010W	DOT5	BioProcess=regulation of redox homeostasis	-0.195646	0.148643	-0.283298	0.485517	-0.163368	0.197161	-0.173649	0.189882	-15.1663	0.530009	NS	-3.82129	0	0	0	-0.99161	-1.21455	-0.345179	Nuclear thiol peroxidase which functions as an alkyl-hydroperoxide reductase during post-diauxic growth
YIL015W	BAR1	BioProcess=pheromone catabolism	0.230208	-0.352825	0.397937	-0.106175	0.100186	-0.196797	0.16523	-0.288053	-11.3571	-0.404312	-2.17385	NS	-0.598451	-0.710936	-0.599303	0	0	0	Aspartyl protease secreted into the periplasmic space of mating type a cells, helps cells find mating partners, cleaves and inactivates alpha factor allowing cells to recover from alpha-factor-induced cell cycle arrest
YIL022W	TIM44	BioProcess=mitochondrial translocation	0.0577096	-0.169027	0.209549	-0.134492	0.30442	-0.0525365	0.227333	-0.104202	-11.4789	-0.666009	-2.56941	NS	-0.0966487	-0.766087	-1.11704	0	0	0	Essential component of the Translocase of the Inner Mitochondrial membrane (TIM23 complex); tethers the import motor and regulatory factors (PAM complex) to the translocation channel (Tim23p-Tim17p core complex)
YIL026C	IRR1	BioProcess=mitotic sister chromatid cohesion*	0.285451	-0.301404	0.16553	-0.407569	0.235218	-0.141208	0.353154	-0.149596	-16.7909	-0.599352	-3.37578	NS	-0.135548	-0.486591	-0.969098	0	0	0	Subunit of the cohesin complex, which is required for sister chromatid cohesion during mitosis and meiosis and interacts with centromeres and chromosome arms, essential for viability
YIL033C	BCY1	BioProcess=stress response*	-0.739395	0.356423	-0.400198	0.238169	-0.455439	0.472573	-0.561939	0.449219	-25.9039	1.3841	-2.66911	-3.66922	-0.0577239	-0.261882	-0.355403	-0.294603	-1.85997	-2.69037	Regulatory subunit of the cyclic AMP-dependent protein kinase (PKA), a component of a signaling pathway that controls a variety of cellular processes, including metabolism, cell cycle, stress response, stationary phase, and sporulation
YIL037C	PRM2	BioProcess=mating (sensu Saccharomyces)	-1.53469	0.429802	-1.06552	0.393444	-0.826888	0.57942	-0.609371	0.626274	-16.3192	2.22628	-2.45493	NS	-0.305933	-0.0612104	-0.874321	0	0	0	Pheromone-regulated protein, predicted to have 4 transmembrane segments and a coiled coil domain; regulated by Ste12p; required for efficient nuclear fusion
YIL038C	NOT3	BioProcess=regulation of transcription from Pol II promoter*	0.249096	-0.363852	0.228796	-0.232344	0.178411	-0.176594	0.215918	-0.243145	-22.7962	-0.531845	NS	-2.76734	0	0	0	-0.468099	-0.969238	-0.550071	Subunit of the CCR4-NOT complex, which is a global transcriptional regulator with roles in transcription initiation and elongation and in mRNA degradation
YIL056W	ORF:YIL056W	BioProcess=biological_process unknown	-0.951104	0.300768	-0.914066	0.640129	-0.937411	0.804102	-0.847297	0.169135	-30.1642	2.68029	-4.80587	-6.19534	-0.0720491	-0.530624	-0.0470747	-0.530182	-6.04873	-0.31742	Transcriptional activator, required for the vitamin H-responsive element (VHRE) mediated induction of VHT1 (Vitamin H transporter) and BIO5 (biotin biosynthesis intermediate transporter) in response to low biotin concentrations
YIL067C	ORF:YIL067C	BioProcess=biological_process unknown	-0.204372	0.0467088	0.00564735	-0.0192372	-0.182687	0.19611	-0.156309	0.170676	-6.01316	0.556874	NS	-2.30813	0	0	0	-0.436269	-0.428961	-0.663629	Uncharacterized protein of unknown function
YIL079C	AIR1	BioProcess=mRNA-nucleus export	0.538676	-0.51774	0.367091	-0.00824743	0.294759	-0.616935	0.325053	-0.735078	-21.2724	-1.22759	-6.4371	-5.72151	-0.180481	-0.342231	-1.25826	-0.817656	-1.76392	-7.01566	Zinc knuckle protein, involved in nuclear RNA processing and degradation as a component of the TRAMP complex; stimulates the poly(A) polymerase activity of Pap2p in vitro; functionally redundant with Air2p
YIL088C	ORF:YIL088C	BioProcess=biological_process unknown	-0.425731	0.103688	-0.326061	0.0962471	-0.247945	0.334166	-0.260152	0.345204	-15.3348	0.825467	-3.12945	NS	-0.0964216	-0.0991423	-1.30051	0	0	0	Putative transporter, member of a family of seven S. cerevisiae genes (AVT1-7) related to vesicular GABA-glycine transporters
YIL092W	ORF:YIL092W	BioProcess=biological_process unknown	0.0292471	0.0853821	0.39596	0.263409	-0.0223119	0.0829822	-0.0144173	-0.166822	NS	NS	-3.20363	NS	-0.548496	-2.14931	-2.60795	0	0	0	Putative protein of unknown function; green fluorescent protein (GFP)-fusion protein localizes to the cytoplasm and to the nucleus
YIL103W	ORF:YIL103W	BioProcess=biological_process unknown	0.761261	-1.2411	0.611158	-0.954053	0.650096	-1.24277	0.715723	-1.30473	-37.2137	-2.54967	NS	-3.89956	0	0	0	-0.494217	-0.46084	-1.85161	Protein required, along with Dph2p, Kti11p, Jjj3p, and Dph5p, for synthesis of diphthamide, which is a modified histidine residue of translation elongation factor 2 (Eft1p or Eft2p); may act in a complex with Dph2p and Kti11p
YIL104C	SHQ1	BioProcess=biological_process unknown	0.585243	-0.979995	0.750028	-0.530418	0.460002	-0.823806	0.620392	-0.949198	-22.8692	-1.76208	-2.34484	NS	-0.324965	-0.282383	-0.246286	0	0	0	Chaperone protein required for the assembly of box H/ACA snoRNPs and thus for pre-rRNA processing, forms a complex with Naf1p and interacts with H/ACA snoRNP components Nhp2p and Cbf5p; homology with known Hsp90p cochaperones
YIL110W	ORF:YIL110W	BioProcess=biological_process unknown	0.588873	-0.701289	0.413858	-0.522628	0.457342	-0.702713	0.450871	-0.633586	-30.6081	-1.61611	NS	-2.53193	0	0	0	-0.224512	-0.195721	-0.985133	Putative S-adenosylmethionine-dependent methyltransferase of the seven beta-strand family; deletion mutant exhibits a weak vacuolar protein sorting defect, enhanced resistance to caspofungin, and is synthetically lethal with MEN mutants
YIL114C	POR2	BioProcess=mitochondrial transport	-0.194039	0.0257008	0.000283996	-0.0893056	-0.0114819	0.115294	-0.0885029	0.0889887	-2.67904	0.121794	NS	-2.01182	0	0	0	-0.0673432	-0.760796	-2.04397	Putative mitochondrial porin (voltage-dependent anion channel), related to Por1p but not required for mitochondrial membrane permeability or mitochondrial osmotic stability
YIL116W	HIS5	BioProcess=histidine biosynthesis	-1.02105	0.641367	-0.87808	0.858322	-1.0855	0.494805	-1.22893	0.398809	-30.5789	2.65093	-5.50354	NS	-0.0429835	-0.254342	-0.497037	0	0	0	Histidinol-phosphate aminotransferase, catalyzes the seventh step in histidine biosynthesis; responsive to general control of amino acid biosynthesis; mutations cause histidine auxotrophy and sensitivity to Cu, Co, and Ni salts
YIL117C	PRM5	BioProcess=mating (sensu Saccharomyces)	-0.0986743	0.087173	-0.122833	0.36387	-0.0663473	0.0363727	0.0494581	0.040368	-4.11461	0.157913	NS	-2.73708	0	0	0	-1.44111	-0.35236	-0.482512	Pheromone-regulated protein, predicted to have 1 transmembrane segment; induced during cell integrity signaling
YIL118W	RHO3	BioProcess=establishment of cell polarity (sensu Saccharomyces)*	0.338447	-0.235706	0.342143	0.124474	0.338586	-0.30801	0.284374	-0.26579	-11.5185	-0.975281	-2.06135	NS	-0.463221	-0.504956	-0.783812	0	0	0	Non-essential small GTPase of the Rho/Rac subfamily of Ras-like proteins involved in the establishment of cell polarity; GTPase activity positively regulated by the GTPase activating protein (GAP) Rgd1p
YIL119C	RPI1	BioProcess=thiamin biosynthesis*	0.0595633	-0.0735723	0.0940755	0.0651983	0.179305	-0.311631	0.401532	-0.176855	-10.3913	-0.681517	-2.61512	-6.05699	-1.28224	-0.307159	-0.0741235	-3.47443	-0.740521	-0.156413	Putative transcriptional regulator; overexpression suppresses the heat shock sensitivity of wild-type RAS2 overexpression and also suppresses the cell lysis defect of an mpk1 mutation
YIL120W	QDR1	BioProcess=not yet annotated	-0.519173	-0.00473342	-0.311417	0.0770315	-0.317849	0.263629	-0.276223	0.239541	-12.4303	0.881024	-2.67151	NS	-0.410806	-0.352245	-1.18812	0	0	0	Multidrug transporter of the major facilitator superfamily, required for resistance to quinidine, ketoconazole, fluconazole, and barban
YIL140W	AXL2	BioProcess=axial budding*	0.259726	-0.447627	0.383869	-0.74726	0.311488	-0.402547	0.3688	-0.357301	-22.0314	-1.00741	NS	-3.14795	0	0	0	-0.190736	-1.07583	-2.34219	Integral plasma membrane protein required for axial budding in haploid cells, localizes to the incipient bud site and bud neck; glycosylated by Pmt4p; potential Cdc28p substrate
YIL155C	GUT2	BioProcess=carbohydrate metabolism	-0.331275	0.0996306	-0.183811	0.434318	-0.167122	0.107402	-0.36784	0.108638	-9.59172	0.455546	-2.21999	NS	-0.378267	-1.25774	-0.475648	0	0	0	Mitochondrial glycerol-3-phosphate dehydrogenase; expression is repressed by both glucose and cAMP and derepressed by non-fermentable carbon sources in a Snf1p, Rsf1p, Hap2/3/4/5 complex dependent manner
YIL158W	ORF:YIL158W	BioProcess=biological_process unknown	0.774647	-0.764133	0.675233	-0.29001	0.482415	-0.978241	0.564805	-0.959099	-18.9194	-1.9585	-2.84842	NS	-0.224363	-0.118538	-0.804104	0	0	0	Putative protein of unknown function; overexpression causes a cell cycle delay or arrest; green fluorescent protein (GFP)-fusion protein localizes to the vacuole; null mutant displays elevated frequency of mitochondrial genome loss
YIL164C	NIT1	BioProcess=biological_process unknown	-1.12656	0.726309	-0.977263	0.682175	-1.15813	0.4951	-1.18753	0.469859	-36.4499	2.81213	-3.97308	NS	-0.0171009	-0.0563541	-0.290399	0	0	0	Nitrilase, member of the nitrilase branch of the nitrilase superfamily; in closely related species and other S. cerevisiae strain backgrounds YIL164C and adjacent ORF, YIL165C, likely constitute a single ORF encoding a nitrilase gene
YIL165C	ORF:YIL165C	BioProcess=biological_process unknown	-1.14387	0.699416	-0.953498	0.75064	-1.1184	0.560474	-1.16242	0.538147	-33.3346	2.79131	-2.31649	NS	-0.0609699	-0.11235	-0.210983	0	0	0	Putative protein of unknown function; in closely related species and other S. cerevisiae strain backgrounds YIL165C and adjacent ORF, YIL164C, likely constitute a single ORF encoding a nitrilase gene
YIR010W	DSN1	BioProcess=chromosome segregation	0.0994133	0.069134	-0.176846	0.412244	-0.158783	-0.0623946	-0.0661324	-0.353909	NS	NS	NS	-2.4721	0	0	0	-0.169829	-0.395405	-2.72638	Essential component of the MIND kinetochore complex (Mtw1p Including Nnf1p-Nsl1p-Dsn1p) which joins kinetochore subunits contacting DNA to those contacting microtubules; important for chromosome segregation
YIR020C	ORF:YIR020C	BioProcess=biological_process unknown	-0.997809	0.384957	-0.752196	-0.0116335	-0.934454	0.549467	-0.600297	0.616785	-21.0841	2.4422	-3.40533	-3.22198	-0.124642	-0.315041	-0.689169	-0.505812	-1.53077	-3.73432	Dubious open reading frame unlikely to encode a functional protein, based on available experimental and comparative sequence data
YIR021W	MRS1	BioProcess=mRNA splicing	0.257687	-0.444571	0.43904	-0.128428	0.244917	-0.286481	0.217102	-0.476475	-20.5454	-0.794511	-5.86116	NS	-0.312267	-1.09671	-0.532793	0	0	0	Protein required for the splicing of two mitochondrial group I introns (BI3 in COB and AI5beta in COX1); forms a splicing complex, containing four subunits of Mrs1p and two subunits of the BI3-encoded maturase, that binds to the BI3 RNA
YIR032C	DAL3	BioProcess=not yet annotated	-0.161927	0.0668348	-0.217525	0.411471	-0.231174	-0.0150681	-0.0365232	-0.00803497	-4.80555	0.406064	NS	-2.35199	0	0	0	-1.43667	-0.153498	-1.02853	Ureidoglycolate hydrolase, converts ureidoglycolate to glyoxylate and urea in the third step of allantoin degradation; expression sensitive to nitrogen catabolite repression
YIR034C	LYS1	BioProcess=not yet annotated	-1.30794	0.728878	-1.06526	0.729283	-1.29935	0.557606	-1.38498	0.429737	-32.5457	3.1459	-3.45992	NS	-0.0089834	-0.159682	-0.302122	0	0	0	Saccharopine dehydrogenase (NAD+, L-lysine-forming), catalyzes the conversion of saccharopine to L-lysine, which is the final step in the lysine biosynthesis pathway
YIR036C	ORF:YIR036C	BioProcess=biological_process unknown	-0.464091	0.13786	-0.254334	0.372342	-0.339908	0.258467	-0.441793	0.282194	-19.093	0.928892	-2.81888	NS	-0.423374	-0.678305	-0.0284303	0	0	0	Putative benzil reductase;(GFP)-fusion protein localizes to the cytoplasm and is induced by the DNA-damaging agent MMS; sequence similarity with short-chain dehydrogenase/reductases; null mutant has increased spontaneous Rad52p foci
YIR038C	GTT1	BioProcess=glutathione metabolism	-0.766042	0.149489	-0.526053	0.536092	-0.616705	0.348263	-0.59272	0.353894	-24.7577	1.57022	-4.57283	NS	-0.545857	-0.481852	-0.0601827	0	0	0	ER associated glutathione S-transferase capable of homodimerization; expression induced during the diauxic shift and throughout stationary phase; functional overlap with Gtt2p, Grx1p, and Grx2p
YIR039C	YPS6	BioProcess=not yet annotated	-1.98983	0.537463	-2.03538	0.496653	-1.83775	0.592333	-1.7133	0.794424	-35.5264	4.26211	-3.1371	NS	-0.0579041	-0.103925	-0.229698	0	0	0	Putative GPI-anchored aspartic protease
YIR042C	ORF:YIR042C	BioProcess=biological_process unknown	-0.295216	0.265969	-0.294826	0.0828611	-0.638775	-0.392683	0.106436	0.563827	-3.15474	0.939179	-4.23542	NS	-2.42167	-3.34663	-0.0913668	0	0	0	Putative protein of unknown function; YIR042C is a non-essential gene
YJL005W	CYR1	BioProcess=meiosis*	-0.559156	0.177667	-0.439522	0.167318	-0.25495	0.408216	-0.371572	0.279236	-17.9193	0.914864	-3.4814	NS	-0.122927	-0.381846	-0.980064	0	0	0	Adenylate cyclase, required for cAMP production and cAMP-dependent protein kinase signaling; the cAMP pathway controls a variety of cellular processes, including metabolism, cell cycle, stress response, stationary phase, and sporulation
YJL011C	RPC17	BioProcess=biological_process unknown	0.82236	-0.799891	0.744438	-0.624537	0.560621	-0.941018	0.558524	-1.14144	-23.0313	-2.03594	-2.60313	NS	-0.0388167	-0.119546	-0.581621	0	0	0	RNA polymerase III subunit C17; physically interacts with C31, C11, and TFIIIB70; may be involved in the recruitment of pol III by the preinitiation complex
YJL013C	MAD3	BioProcess=mitotic spindle checkpoint	-0.153393	0.282596	-0.313914	0.450807	-0.141521	0.0934367	-0.0621363	-0.0234782	-6.91914	0.372794	NS	-3.30037	0	0	0	-0.047983	-0.0746364	-1.07629	Subunit of the spindle-assembly checkpoint complex, which delays anaphase onset in cells with defects in mitotic spindle assembly; pseudosubstrate inhibitor of APC(Cdc20), the anaphase promoting complex involved in securin (Pds1p) turnover
YJL025W	RRN7	BioProcess=transcription from Pol I promoter	0.663304	-1.00332	0.705446	-0.676078	0.600025	-0.969607	0.610995	-1.10723	-32.6622	-2.17894	-3.64846	NS	-0.094999	-0.213562	-0.244194	0	0	0	Component of the core factor (CF) rDNA transcription factor complex; CF is required for transcription of 35S rRNA genes by RNA polymerase I and is composed of Rrn6p, Rrn7p, and Rrn11p
YJL026W	RNR2	BioProcess=DNA replication	0.0543449	-0.242642	0.282714	-0.486956	0.132552	-0.149983	0.0569502	-0.0886803	-9.03008	-0.416548	NS	-3.75106	0	0	0	-0.0602063	-0.00308416	-1.15522	Ribonucleotide-diphosphate reductase (RNR), small subunit; the RNR complex catalyzes the rate-limiting step in dNTP synthesis and is regulated by DNA replication and DNA damage checkpoint pathways via localization of the small subunits
YJL029C	VPS53	BioProcess=not yet annotated	0.144969	-0.214692	-0.0175022	0.0339097	0.187075	-0.298507	0.112995	-0.286368	-5.96832	-0.654605	NS	-2.45514	0	0	0	-0.0424662	-0.323129	-0.574337	Component of the GARP (Golgi-associated retrograde protein) complex, Vps51p-Vps52p-Vps53p-Vps54p, which is required for the recycling of proteins from endosomes to the late Golgi; required for vacuolar protein sorting
YJL034W	KAR2	BioProcess=protein folding*	-0.394252	0.161048	-0.442579	-0.207706	-0.337611	0.584896	-0.443153	0.357061	-17.4668	1.26161	-7.50301	-5.58006	-1.02717	-0.070867	-1.66666	-4.46631	-0.217754	-7.0201	ATPase involved in protein import into the ER, also acts as a chaperone to mediate protein folding in the ER and may play a role in ER export of soluble proteins; regulates the unfolded protein response via interaction with Ire1p
YJL042W	MHP1	BioProcess=cell wall organization and biogenesis*	-0.603108	0.363154	-0.327533	0.21539	-0.452202	0.457685	-0.543793	0.43937	-22.7031	1.35252	NS	-3.17295	0	0	0	-0.0416885	-0.878077	-0.95965	Microtubule-associated protein involved in assembly and stabilization of microtubules; overproduction results in cell cycle arrest at G2 phase; similar to Drosophila protein MAP and to mammalian MAP4 proteins
YJL048C	ORF:YJL048C	BioProcess=biological_process unknown	-1.3234	0.582618	-1.21842	0.475291	-1.09762	0.667332	-1.22529	0.842944	-33.2412	2.85502	-2.20365	NS	-0.0140452	-0.0155161	-0.253578	0	0	0	UBX (ubiquitin regulatory X) domain-containing protein that interacts with Cdc48p, transcription is repressed when cells are grown in media containing inositol and choline
YJL051W	ORF:YJL051W	BioProcess=biological_process unknown	0.406254	-0.35913	0.34017	0.00824288	0.461663	-0.588012	0.429422	-0.640864	-18.2916	-1.48218	-2.85941	-5.04421	-0.157062	-0.312814	-0.721601	-0.550005	-1.23472	-3.18856	Bud tip localized protein of unknown function; mRNA is targeted to the bud by a She2p dependent transport system; mRNA is cell cycle regulated via Fkh2p, peaking in G2/M phase; null mutant displays increased levels of spontaneous Rad52p foc
YJL065C	ORF:YJL065C	BioProcess=biological_process unknown	-0.122943	0.225212	-0.0853417	0.358389	-0.0872541	0.0439593	-0.223883	0.0821225	-9.77599	0.19911	-2.88322	NS	-0.116368	-0.570679	-1.61294	0	0	0	Subunit of ISW2/yCHRAC chromatin accessibility complex along with Itc1p, Isw2p, and Dpb4p; involved in inheritance of telomeric silencing
YJL071W	ARG2	BioProcess=ornithine biosynthesis	-0.762103	0.436982	-0.931397	0.730281	-0.880225	0.433357	-0.941622	0.203354	-31.1197	2.1993	-4.31544	-4.38229	-0.0758966	-0.210398	-0.369201	-0.602299	-2.21657	-4.3719	Acetylglutamate synthase (glutamate N-acetyltransferase), mitochondrial enzyme that catalyzes the first step in the biosynthesis of the arginine precursor ornithine; forms a complex with Arg5,6p
YJL072C	ORF:YJL072C	BioProcess=biological_process unknown	-0.332501	0.405667	-0.351834	0.532514	-0.354567	0.20037	-0.510891	0.283013	-18.5172	0.90655	-2.09744	NS	-0.0247453	-0.148714	-0.708	0	0	0	Subunit of the GINS complex (Sld5p, Psf1p, Psf2p, Psf3p), which is localized to DNA replication origins and implicated in assembly of the DNA replication machinery
YJL073W	JEM1	BioProcess=protein folding*	-0.15615	0.233596	-0.306805	-0.0326748	-0.690435	0.349642	-0.38347	0.130556	-10.4555	1.71268	NS	-3.42896	0	0	0	-0.74159	-1.36358	-0.749771	DnaJ-like chaperone required for nuclear membrane fusion during mating, localizes to the ER membrane; exhibits genetic interactions with KAR2
YJL082W	IML2	BioProcess=not yet annotated	-0.501076	0.392623	-0.334379	-0.00594396	-0.342607	0.366098	-0.364465	0.443117	-14.7698	1.06154	NS	-2.47465	0	0	0	-0.386928	-0.734992	-1.87999	Protein of unknown function; the authentic, non-tagged protein is detected in highly purified mitochondria in high-throughput studies
YJL083W	ORF:YJL083W	BioProcess=biological_process unknown	-0.486032	0.219148	-0.30771	-0.160791	-0.389775	0.223246	-0.284311	0.278461	-10.4441	0.998055	NS	-2.26103	0	0	0	-0.0687297	-0.965923	-1.83636	EH domain-containing protein involved in regulating phosphatidylinositol 4,5-bisphosphate levels and autophagy; Irs4p and Tax4p bind and activate the PtdIns phosphatase Inp51p; Irs4p and Tax4p are involved in localizing Atg17p to the PAS
YJL088W	ARG3	BioProcess=arginine biosynthesis*	-1.6094	0.829046	-1.48533	1.23925	-1.76929	0.438297	-1.95897	0.147087	-31.7974	3.97571	-9.4769	-2.26351	-0.0128286	-0.310744	-0.815889	-0.0816997	-3.76771	-9.96579	Ornithine carbamoyltransferase (carbamoylphosphate:L-ornithine carbamoyltransferase), catalyzes the sixth step in the biosynthesis of the arginine precursor ornithine
YJL091C	ORF:YJL091C	BioProcess=biological_process unknown	-0.16658	0.0667986	-0.010673	-0.28725	0.00273505	0.186343	-0.0285882	0.198644	NS	NS	NS	-2.19453	0	0	0	-0.469385	-0.366748	-2.77629	Protein involved in the inositol acylation of glucosaminyl phosphatidylinositol (GlcN-PI) to form glucosaminyl(acyl)phosphatidylinositol (GlcN(acyl)PI), an intermediate in the biosynthesis of glycosylphosphatidylinositol (GPI) anchors
YJL094C	KHA1	BioProcess=biological_process unknown	-0.101547	-0.0963731	-0.0925157	-0.257331	-0.00877115	0.0168541	0.0452939	0.0354124	NS	NS	-3.44157	NS	-0.235651	-0.910901	-4.25229	0	0	0	Putative K+/H+ antiporter with a probable role in intracellular cation homeostasis, localized to Golgi vesicles and detected in highly purified mitochondria in high-throughput studies
YJL099W	CHS6	BioProcess=Golgi to plasma membrane transport*	0.199371	-0.0618088	0.146763	0.105655	0.234777	-0.317683	0.243304	-0.403918	-7.35646	-0.794962	NS	-2.8369	0	0	0	-0.062342	-0.414646	-2.2081	Member of the ChAPs family of proteins (Chs5p-Arf1p-binding proteins: Bch1p, Bch2p, Bud7p, Chs6p), that forms the exomer complex with Chs5p to mediate export of specific cargo proteins, including Chs3p, from the Golgi to the plasma membrane
YJL102W	MEF2	BioProcess=translational elongation	-0.128748	0.223288	-0.238044	0.692294	-0.195044	0.529899	-0.471202	0.177568	-12.6852	0.895769	-3.29061	NS	-0.23843	-1.34658	-0.53011	0	0	0	Mitochondrial elongation factor involved in translational elongation
YJL107C	ORF:YJL107C	BioProcess=biological_process unknown	-0.70095	0.529736	-0.910863	-0.136335	-0.728428	0.375427	-0.657883	0.457323	-16.2585	1.79696	-3.39511	NS	-0.508522	-0.819577	-0.455276	0	0	0	Putative protein of unknown function; expression is induced by activation of the HOG1 mitogen-activated signaling pathway and this induction is Hog1p/Pbs2p dependent; YJL107C and adjacent ORF, YJL108C are merged in related fungi
YJL112W	MDV1	BioProcess=mitochondrial genome maintenance*	0.179279	-0.0244576	0.156304	0.248837	0.0771779	-0.213672	0.145618	-0.218341	-4.07044	-0.390014	-3.51888	-2.41944	-0.755783	-0.378983	-2.80596	-1.09835	-0.534645	-4.11059	Peripheral protein of the cytosolic face of the mitochondrial outer membrane, required for mitochondrial fission; interacts with Fis1p and with the dynamin-related GTPase Dnm1p; contains WD repeats
YJL122W	ORF:YJL122W	BioProcess=biological_process unknown	1.06324	-1.88905	0.703846	-1.38557	0.719366	-1.62388	0.752759	-1.5158	-28.3772	-3.12994	NS	-2.653	0	0	0	-0.425082	-0.00283472	-0.208701	Shuttling pre-60S factor; involved in the biogenesis of ribosomal large subunit; interacts directly with Arx1p; responsible for Tif6p recycling defects in absence of Rei1p
YJL123C	ORF:YJL123C	BioProcess=biological_process unknown	0.290381	0.129368	0.212148	0.39839	-0.066912	0.15612	0.00554019	-0.0493689	NS	NS	-2.11611	NS	-0.0761209	-0.587265	-2.9424	0	0	0	Protein of unknown function that may interact with ribosomes; green fluorescent protein (GFP)-fusion protein localizes to the cytoplasm and to COPI-coated vesicles (early Golgi); mtc1 is synthetically lethal with cdc13-1
YJL140W	RPB4	BioProcess=transcription from Pol II promoter	0.22149	0.0872832	-0.0338842	0.335794	-0.0726519	0.152844	-0.0779913	-0.0298782	NS	NS	NS	-2.21736	0	0	0	-0.484683	-0.440809	-2.62517	RNA polymerase II subunit B32; forms two subunit dissociable complex with Rpb7p; involved recruitment of 3'-end processing factors to transcribing RNA polymerase II complex and in export of mRNA to cytoplasm under stress conditions
YJL142C	ORF:YJL142C	BioProcess=biological_process unknown	-1.89702	0.669142	-1.56598	0.470002	-1.4974	0.754233	-1.60409	0.863458	-36.41	3.75005	-3.24585	-2.96149	-0.0338243	-0.032506	-0.253741	-0.332137	-0.316688	-4.3842	Dubious open reading frame unlikely to encode a protein, based on available experimental and comparative sequence data; partially overlaps verified gene YJL141C; null mutant displays increased levels of spontaneous Rad52p foci
YJL148W	RPA34	BioProcess=transcription from Pol I promoter	1.09445	-1.66574	0.9317	-1.27374	0.77645	-1.68738	0.72175	-1.6865	-31.3873	-3.22682	-2.28713	NS	-0.041937	-0.069548	-0.278319	0	0	0	RNA polymerase I subunit A34.5
YJL153C	INO1	BioProcess=not yet annotated	0.215448	0.438421	-0.105837	-0.467441	-0.0399862	-0.0981615	-0.412892	-0.506914	NS	NS	-3.06443	NS	-3.54382	-0.41256	-1.51428	0	0	0	Inositol 1-phosphate synthase, involved in synthesis of inositol phosphates and inositol-containing phospholipids; transcription is coregulated with other phospholipid biosynthetic genes by Ino2p and Ino4p, which bind the UASINO DNA element
YJL159W	HSP150	BioProcess=cell wall organization and biogenesis	-0.176083	0.169255	0.268144	-0.0788903	-0.134966	0.280268	-0.0418447	0.115935	NS	NS	NS	-2.97003	0	0	0	-0.193329	-0.494621	-0.0506193	O-mannosylated heat shock protein that is secreted and covalently attached to the cell wall via beta-1,3-glucan and disulfide bridges; required for cell wall stability; induced by heat shock, oxidative stress, and nitrogen limitation
YJL162C	ORF:YJL162C	BioProcess=biological_process unknown	0.576124	0.0315953	0.544787	0.313295	0.163429	-0.0518083	0.226548	-0.382518	-3.26336	-0.411708	-2.17303	NS	-0.0125184	-0.541583	-2.52063	0	0	0	Protein of unknown function, contains a J-domain, which is a region with homology to the E. coli DnaJ protein
YJL164C	TPK1	BioProcess=protein amino acid phosphorylation*	-1.15622	0.43772	-1.00953	0.4351	-0.754324	0.547633	-1.05033	0.496857	-28.0839	2.05886	-2.3266	NS	-0.0838217	-0.227855	-0.251334	0	0	0	cAMP-dependent protein kinase catalytic subunit; promotes vegetative growth in response to nutrients via the Ras-cAMP signaling pathway; inhibited by regulatory subunit Bcy1p in the absence of cAMP; partially redundant with Tpk2p and Tpk3p
YJL165C	HAL5	BioProcess=cation homeostasis	-0.83633	0.492093	-0.828934	0.0605995	-0.659523	0.567917	-0.739098	0.738457	-22.587	1.87409	-3.96852	-2.21518	-0.172106	-0.288692	-0.699718	-0.831418	-1.55672	-4.27495	Putative protein kinase; overexpression increases sodium and lithium tolerance, whereas gene disruption increases cation and low pH sensitivity and impairs potassium uptake, suggesting a role in regulation of Trk1p and/or Trk2p transporters
YJL167W	ERG20	BioProcess=ergosterol biosynthesis	0.0687283	-0.0817955	0.0971929	0.121136	0.0599304	-0.0693282	-0.0270666	-0.120517	-2.28506	-0.188797	-2.99917	NS	-0.323083	-2.18476	-2.11987	0	0	0	Farnesyl pyrophosphate synthetase, has both dimethylallyltranstransferase and geranyltranstransferase activities; catalyzes the formation of C15 farnesyl pyrophosphate units for isoprenoid and sterol biosynthesis
YJL168C	SET2	BioProcess=regulation of transcription, DNA-dependent*	0.385254	-0.29586	0.130186	0.0534537	0.0975907	-0.382175	0.220505	-0.675844	-12.9835	-0.590136	-4.31247	-5.40433	-0.0688756	-0.281584	-1.74926	-0.162103	-0.770559	-5.40869	Histone methyltransferase with a role in transcriptional elongation, methylates a lysine residue of histone H3; associates with the C-terminal domain of Rpo21p; histone methylation activity is regulated by phosphorylation status of Rpo21p
YJL171C	ORF:YJL171C	BioProcess=biological_process unknown	-0.176419	-0.148844	-0.0506656	-0.369824	0.0493494	0.0154065	-0.00462859	0.0883437	NS	NS	-3.08145	NS	-0.140437	-0.224063	-3.85365	0	0	0	GPI-anchored cell wall protein of unknown function; induced in response to cell wall damaging agents and by mutations in genes involved in cell wall biogenesis; sequence similarity to YBR162C/TOS1, a covalently bound cell wall protein
YJL172W	CPS1	BioProcess=proteolysis and peptidolysis*	-0.151531	-0.071827	0.129453	-0.319506	0.0814268	0.0865144	0.0283944	0.0861054	NS	NS	-2.31599	-3.42236	-0.0327565	-0.158192	-2.55559	-0.0405706	-0.200727	-3.43895	Vacuolar carboxypeptidase yscS; expression is induced under low-nitrogen conditions
YJL189W	RPL39	BioProcess=protein biosynthesis	0.752958	-0.375764	0.333031	-0.113387	0.0410119	-0.295287	0.0769098	-0.486956	-9.10135	-0.386195	-2.72234	-2.41967	-0.267904	-0.00121089	-1.77748	-0.511244	-0.00202268	-3.77934	Protein component of the large (60S) ribosomal subunit, has similarity to rat L39 ribosomal protein; required for ribosome biogenesis; loss of both Rpl31p and Rpl39p confers lethality; also exhibits genetic interactions with SIS1 and PAB1
YJL190C	RPS22A	BioProcess=protein biosynthesis	0.582451	-0.63396	0.4804	-0.549526	0.499446	-0.841141	0.35002	-0.77885	-27.3453	-1.83528	-2.55232	NS	-0.0522668	-0.0340448	-0.422033	0	0	0	Protein component of the small (40S) ribosomal subunit; nearly identical to Rps22Bp and has similarity to E. coli S8 and rat S15a ribosomal proteins
YJL196C	ELO1	BioProcess=fatty acid metabolism	-0.500436	0.189365	-0.286594	-0.0498109	-0.320811	0.243316	-0.343508	0.278922	-13.2135	0.889441	NS	-2.15611	0	0	0	-0.0239137	-0.0776956	-2.05088	Elongase I, medium-chain acyl elongase, catalyzes carboxy-terminal elongation of unsaturated C12-C16 fatty acyl-CoAs to C16-C18 fatty acids
YJL200C	ORF:YJL200C	BioProcess=not yet annotated	0.403236	-0.242337	0.450667	-0.180293	0.259178	-0.505367	0.23041	-0.451075	-12.7351	-1.03735	-2.07219	NS	-0.109554	-0.0654107	-1.18973	0	0	0	Putative mitochondrial aconitase isozyme; similarity to Aco1p, an aconitase required for the TCA cycle; expression induced during growth on glucose, by amino acid starvation via Gcn4p, and repressed on ethanol
YJL208C	NUC1	BioProcess=DNA recombination	0.608037	-0.964118	0.486131	-0.627007	0.55391	-0.942097	0.455471	-0.919427	-27.3628	-2.04609	NS	-2.05671	0	0	0	-0.334194	-0.885763	-1.17727	Major mitochondrial nuclease, has RNAse and DNA endo- and exonucleolytic activities; has roles in mitochondrial recombination, apoptosis and maintenance of polyploidy
YJL212C	OPT1	BioProcess=sulfur metabolism	0.135111	-0.144621	0.315012	-0.546935	0.185971	-0.283724	0.209314	-0.0300767	-8.48652	-0.658854	NS	-2.50456	0	0	0	-0.0853259	-1.35351	-0.72832	Proton-coupled oligopeptide transporter of the plasma membrane; also transports glutathione and phytochelatin; member of the OPT family
YJL213W	ORF:YJL213W	BioProcess=biological_process unknown	-1.52361	0.623877	-1.4046	0.438476	-1.11146	0.725263	-1.38845	0.612611	-30.906	2.95533	-2.63477	NS	-0.151332	-0.102965	-0.251373	0	0	0	Protein of unknown function that may interact with ribosomes; periodically expressed during the yeast metabolic cycle; phosphorylated in vitro by the mitotic exit network (MEN) kinase complex, Dbf2p/Mob1p
YJL215C	ORF:YJL215C	BioProcess=biological_process unknown	-0.115176	0.0348124	0.045472	-0.222684	-0.0138998	0.136956	0.184622	0.188846	NS	NS	-2.06984	NS	-0.279115	-0.808854	-2.52037	0	0	0	Dubious open reading frame unlikely to encode a protein, based on available experimental and comparative sequence data
YJL219W	HXT9	BioProcess=hexose transport	-0.559139	0.171344	-0.461087	-0.1909	-0.421298	0.366396	-0.30972	0.457395	-10.8722	1.22627	-3.07748	NS	-0.0464784	-0.473091	-1.64054	0	0	0	Putative hexose transporter that is nearly identical to Hxt11p, has similarity to major facilitator superfamily (MFS) transporters, expression of HXT9 is regulated by transcription factors Pdr1p and Pdr3p
YJR001W	ORF:YJR001W	BioProcess=biological_process unknown	-0.127292	-0.0505768	-0.0326284	-0.317721	0.0590216	0.117999	0.0206662	0.0894706	NS	NS	-3.82175	-2.05864	-0.703302	-0.246288	-4.24054	-0.807849	-0.278315	-4.82929	Vacuolar transporter, imports large neutral amino acids into the vacuole; member of a family of seven S. cerevisiae genes (AVT1-7) related to vesicular GABA-glycine transporters
YJR014W	ORF:YJR014W	BioProcess=biological_process unknown	0.446061	-0.0031153	0.346178	0.141935	0.0876725	-0.0131168	0.0649551	-0.228835	-4.10395	-0.19174	-3.08812	NS	-0.300565	-0.488996	-3.07733	0	0	0	Protein of unknown function; associates with ribosomes and has a putative RNA binding domain; interacts with Tma20p; similar to human GRAP and human DRP1, which interacts with human Tma20p homolog MCT-1
YJR033C	RAV1	BioProcess=not yet annotated	-0.494349	0.273123	-0.412241	0.1363	-0.274143	0.36302	-0.278991	0.420108	-16.843	0.903504	-2.56147	NS	-0.00195703	-0.0927246	-0.986556	0	0	0	Subunit of the RAVE complex (Rav1p, Rav2p, Skp1p), which promotes assembly of the V-ATPase holoenzyme; required for transport between the early and late endosome/PVC and for localization of TGN membrane proteins; potential Cdc28p substrate
YJR035W	RAD26	BioProcess=nucleotide-excision repair*	-0.388735	0.394893	-0.95949	0.679994	-0.740131	0.378786	-0.53289	0.136876	-12.1618	1.8708	NS	-2.15835	0	0	0	-0.371449	-0.274562	-0.637237	Protein involved in transcription-coupled nucleotide excision repair of UV-induced DNA lesions; recruitment to DNA lesions is dependent on an elongating RNA polymerase II; homolog of human CSB protein
YJR040W	GEF1	BioProcess=transport	-0.237464	-0.136398	-0.134839	-0.229383	-0.0213505	0.122308	-0.0486674	0.185229	NS	NS	-3.2643	NS	-0.0774649	-0.0429748	-4.26945	0	0	0	Voltage-gated chloride channel localized to the golgi, the endosomal system, and plasma membrane, and involved in cation homeostasis; highly homologous to vertebrate voltage-gated chloride channels
YJR045C	SSC1	BioProcess=protein folding*	-0.0157253	-0.325324	0.114241	-0.560619	0.279635	0.00476991	0.116706	-0.106111	-6.7448	-0.566753	-3.61548	NS	-0.585359	-0.211492	-2.66583	0	0	0	Hsp70 family ATPase, constituent of the import motor component of the Translocase of the Inner Mitochondrial membrane (TIM23 complex); involved in protein translocation and folding; subunit of SceI endonuclease
YJR048W	CYC1	BioProcess=oxidative phosphorylation	0.168633	0.240387	0.11323	0.432077	-0.0229785	0.283002	-0.191331	-0.121807	NS	NS	-2.29691	NS	-0.669939	-1.33235	-2.24643	0	0	0	Cytochrome c, isoform 1; electron carrier of the mitochondrial intermembrane space that transfers electrons from ubiquinone-cytochrome c oxidoreductase to cytochrome c oxidase during cellular respiration
YJR062C	NTA1	BioProcess=protein catabolism*	-0.716383	0.310214	-0.69982	0.272145	-0.626197	0.44173	-0.588274	0.441922	-30.4187	1.70065	-2.86492	NS	-0.00921366	-0.0339736	-0.369381	0	0	0	Amidase, removes the amide group from N-terminal asparagine and glutamine residues to generate proteins with N-terminal aspartate and glutamate residues that are targets of ubiquitin-mediated degradation
YJR076C	CDC11	BioProcess=establishment of cell polarity (sensu Saccharomyces)*	0.166249	-0.0029605	0.11143	0.0849944	0.0936922	-0.032586	0.0159379	-0.127628	-2.99254	-0.217042	-2.06474	NS	-0.464743	-0.783762	-2.14002	0	0	0	Component of the septin ring of the mother-bud neck that is required for cytokinesis; septins recruit proteins to the neck and can act as a barrier to diffusion at the membrane, and they comprise the 10nm filaments seen with EM
YJR078W	BNA2	BioProcess=nicotinamide adenine dinucleotide biosynthesis	-1.52797	0.600112	-1.54076	0.56306	-1.20695	0.961503	-1.52967	0.710196	-29.5805	3.34319	-3.08156	NS	-0.193582	-0.158302	-0.276211	0	0	0	Putative tryptophan 2,3-dioxygenase or indoleamine 2,3-dioxygenase, required for the de novo biosynthesis of NAD from tryptophan via kynurenine; expresssion is upregulated upon telomere uncapping; regulated by Hst1p and Aft2p
YJR080C	ORF:YJR080C	BioProcess=biological_process unknown	-0.213482	0.098304	-0.237069	0.446722	-0.158585	0.222526	-0.262119	0.148412	-14.0618	0.525353	-2.08498	-2.25802	-0.191757	-0.927085	-0.187301	-0.49181	-2.83942	-0.479004	Protein of unknown function; the authentic, non-tagged protein is detected in purified mitochondria in high-throughput studies; null mutant displays reduced respiratory growth and elevated frequency of mitochondrial genome loss
YJR088C	ORF:YJR088C	BioProcess=biological_process unknown	0.0345228	0.131029	-0.00238378	0.329299	-0.0687783	0.149709	-0.0837779	-0.0043372	-4.31342	0.277732	-2.18348	NS	-0.0137361	-1.00688	-1.84708	0	0	0	Member of a transmembrane complex required for efficient folding of proteins in the ER; null mutant displays induction of the unfolded protein response
YJR089W	BIR1	BioProcess=biological_process unknown	0.16126	0.0361595	-0.124563	0.309259	0.00335426	-0.0457475	0.0525759	-0.221675	NS	NS	NS	-2.58959	0	0	0	-0.231063	-0.182331	-1.602	Subunit of chromosomal passenger complex (CPC; Ipl1p-Sli15p-Bir1p-Nbl1p), which regulates chromosome segregation; required for chromosome bi-orientation and for spindle assembly checkpoint activation upon reduced sister kinetochore tension
YJR095W	SFC1	BioProcess=fumarate transport*	-0.815045	0.590474	-1.47923	0.369427	-0.651555	0.465144	-1.29815	0.179548	-15.186	1.79189	-2.55218	NS	-1.13721	-0.0166645	-0.010351	0	0	0	Mitochondrial succinate-fumarate transporter, transports succinate into and fumarate out of the mitochondrion; required for ethanol and acetate utilization
YJR097W	ORF:YJR097W	BioProcess=biological_process unknown	0.971371	-1.4395	0.617351	-0.840768	0.750612	-1.50814	0.806342	-1.32949	-25.1861	-3.03864	NS	-3.2205	0	0	0	-0.429092	-0.263639	-1.26728	Protein of unknown function, contains a J-domain, which is a region with homology to the E. coli DnaJ protein
YJR103W	URA8	BioProcess=not yet annotated	-0.854466	0.283582	-0.611807	0.0720161	-0.761528	0.518943	-0.825092	0.614731	-26.032	2.03896	-2.34018	-5.8575	-0.0312194	-0.000539139	-0.43401	-0.150725	-0.00233698	-3.49155	Minor CTP synthase isozyme (see also URA7), catalyzes the ATP-dependent transfer of the amide nitrogen from glutamine to UTP, forming CTP, the final step in de novo biosynthesis of pyrimidines; involved in phospholipid biosynthesis
YJR106W	ECM27	BioProcess=not yet annotated	-0.427627	0.221414	-0.453646	0.112843	-0.242051	0.389226	-0.257787	0.394247	-15.2534	0.883331	-3.05734	NS	-0.137035	-0.114628	-1.27729	0	0	0	Non-essential protein of unknown function
YJR109C	CPA2	BioProcess=arginine biosynthesis	-2.78452	0.890393	-2.55895	0.755483	-2.85745	0.699186	-3.00832	0.658549	-40.6647	6.41161	-2.39764	NS	-0.0164299	-0.0475029	-0.149612	0	0	0	Large subunit of carbamoyl phosphate synthetase, which catalyzes a step in the synthesis of citrulline, an arginine precursor
YJR111C	ORF:YJR111C	BioProcess=biological_process unknown	-0.954388	0.763721	-0.924463	0.947152	-1.04678	0.520942	-1.19685	0.53295	-25.3416	2.60465	-2.50148	NS	-0.0249131	-0.128277	-0.462102	0	0	0	Putative protein of unknown function; green fluorescent protein (GFP)-fusion protein localizes to the mitochondria
YJR112W	NNF1	BioProcess=chromosome segregation*	0.161527	0.188413	-0.144908	0.305233	-0.106336	-0.0604968	-0.0441256	-0.193578	NS	NS	-2.59968	-2.2002	-0.485826	-0.184818	-2.94567	-0.576705	-0.215261	-3.53599	Essential component of the MIND kinetochore complex (Mtw1p Including Nnf1p-Nsl1p-Dsn1p) which joins kinetochore subunits contacting DNA to those contacting microtubules; required for accurate chromosome segregation
YJR117W	STE24	BioProcess=a-factor processing (proteolytic)	0.162376	-0.312109	0.289407	-0.592846	0.322672	-0.2208	0.237277	-0.164653	-13.5461	-0.86471	NS	-2.13571	0	0	0	-0.450962	-0.278039	-2.59052	Highly conserved zinc metalloprotease that functions in two steps of a-factor maturation, C-terminal CAAX proteolysis and the first step of N-terminal proteolytic processing; contains multiple transmembrane spans
YJR121W	ATP2	BioProcess=ATP synthesis coupled proton transport	-0.247142	0.0706981	0.0738347	-0.135751	-0.0338331	0.185607	-0.306962	0.0589808	-2.1944	0.253655	NS	-2.19559	0	0	0	-0.625081	-1.43797	-0.257211	Beta subunit of the F1 sector of mitochondrial F1F0 ATP synthase, which is a large, evolutionarily conserved enzyme complex required for ATP synthesis; phosphorylated
YJR126C	VPS70	BioProcess=biological_process unknown	-0.279492	0.0947974	-0.166895	0.048876	-0.108646	-0.0575789	-0.106564	0.0865793	-7.12115	0.151207	NS	-2.02823	0	0	0	-1.01384	-0.276684	-0.446361	Protein of unknown function involved in vacuolar protein sorting
YJR128W	ORF:YJR128W	BioProcess=biological_process unknown	-0.417781	0.325794	-0.300109	-0.174765	-0.221356	-0.145159	-0.0193551	-0.119231	-2.09423	0.320372	NS	-2.69792	0	0	0	-0.215684	-1.31381	-0.0767311	Dubious open reading frame unlikely to encode a protein, based on available experimental and comparative sequence data; partially overlaps the verified ORF RSF2
YJR133W	XPT1	BioProcess=purine nucleotide biosynthesis	0.481482	-0.42454	0.495041	-0.128587	0.493551	-0.493217	0.344479	-0.54843	-18.0521	-1.46506	-2.27563	NS	-0.0699302	-0.44113	-0.573177	0	0	0	Xanthine-guanine phosphoribosyl transferase, required for xanthine utilization and for optimal utilization of guanine
YJR143C	PMT4	BioProcess=O-linked glycosylation	0.190774	-0.464323	0.33581	-0.850758	0.269753	-0.394347	0.271124	-0.333483	-14.1495	-0.93805	NS	-2.12779	0	0	0	-0.317607	-0.628246	-1.6613	Protein O-mannosyltransferase, transfers mannose residues from dolichyl phosphate-D-mannose to protein serine/threonine residues; appears to form homodimers in vivo and does not complex with other Pmt proteins; target for new antifungals
YJR148W	BAT2	BioProcess=not yet annotated	-0.38649	0.35689	-0.0768579	0.50502	-0.271987	0.300214	-0.411084	0.229978	-16.6858	0.834089	-3.91481	NS	-0.255179	-0.928228	-0.711552	0	0	0	Cytosolic branched-chain amino acid aminotransferase, homolog of murine ECA39; highly expressed during stationary phase and repressed during logarithmic phase
YJR151C	DAN4	BioProcess=biological_process unknown	-0.76185	0.526274	-0.584662	-0.0171677	-0.502303	0.465842	-0.444766	0.445452	-17.06	1.47169	-2.28905	-2.61494	-0.220665	-0.281859	-0.684113	-0.730908	-0.971605	-2.66523	Cell wall mannoprotein with similarity to Tir1p, Tir2p, Tir3p, and Tir4p; expressed under anaerobic conditions, completely repressed during aerobic growth
YJR154W	ORF:YJR154W	BioProcess=biological_process unknown	-1.6715	0.811418	-1.32359	0.261082	-1.49307	0.650065	-1.38942	0.684504	-27.1274	3.67158	NS	-2.98691	0	0	0	-0.0838056	-0.611887	-0.696654	Putative protein of unknown function; green fluorescent protein (GFP)-fusion protein localizes to the cytoplasm
YJR161C	COS5	BioProcess=biological_process unknown	-0.259567	0.0319408	-0.11898	-0.0512213	-0.100616	0.177267	-0.1295	0.300049	-7.43552	0.368827	-2.74436	NS	-0.286415	-0.0576736	-2.10287	0	0	0	Protein of unknown function, member the DUP380 subfamily of conserved, often subtelomerically-encoded proteins
YKL004W	AUR1	BioProcess=sphingolipid metabolism	0.431764	-0.641048	0.555779	-0.951626	0.465256	-0.523133	0.430952	-0.367685	-21.6002	-1.47022	NS	-3.45542	0	0	0	-0.118624	-0.802779	-2.17189	Phosphatidylinositol:ceramide phosphoinositol transferase (IPC synthase), required for sphingolipid synthesis; can mutate to confer aureobasidin A resistance
YKL016C	ATP7	BioProcess=ATP synthesis coupled proton transport	-0.100855	0.510842	-0.0239164	0.921159	-0.426878	0.502917	-0.68718	0.182869	-7.84973	1.35579	-2.84698	NS	-0.0499617	-0.912867	-1.85645	0	0	0	Subunit d of the stator stalk of mitochondrial F1F0 ATP synthase, which is a large, evolutionarily conserved enzyme complex required for ATP synthesis
YKL034W	TUL1	BioProcess=biological_process unknown	-0.549245	0.123998	-0.471191	0.0722109	-0.457187	0.353602	-0.464263	0.232523	-21.9128	1.26539	-2.41717	NS	-0.0888548	-0.140894	-0.577166	0	0	0	Golgi-localized RING-finger ubiquitin ligase (E3), involved in ubiquitinating and sorting membrane proteins that contain polar transmembrane domains to multivesicular bodies for delivery to the vacuole for quality control purposes
YKL035W	UGP1	BioProcess=protein amino acid glycosylation*	-1.33785	0.560205	-1.01938	0.480465	-1.1139	0.638058	-1.32668	0.53421	-33.7156	2.85344	NS	-2.22943	0	0	0	-0.198333	-2.84552	-0.11491	UDP-glucose pyrophosphorylase (UGPase), catalyses the reversible formation of UDP-Glc from glucose 1-phosphate and UTP, involved in a wide variety of metabolic pathways, expression modulated by Pho85p through Pho4p
YKL039W	PTM1	BioProcess=biological_process unknown	-0.322881	0.00276313	-0.131741	-0.0343338	-0.111863	0.18951	-0.237528	0.196852	-8.41591	0.406358	-2.27534	NS	-0.0547177	-0.585696	-1.47388	0	0	0	Protein of unknown function, copurifies with late Golgi vesicles containing the v-SNARE Tlg2p
YKL051W	ORF:YKL051W	BioProcess=biological_process unknown	-0.381053	0.0706073	-0.22265	-0.248287	-0.213825	0.267055	-0.220532	0.333886	-7.7145	0.703135	-3.30977	-2.93344	-0.11961	-0.299779	-2.25081	-0.202162	-0.538628	-4.39683	Plasma membrane protein that may act together with or upstream of Stt4p to generate normal levels of the essential phospholipid PI4P, at least partially mediates proper localization of Stt4p to the plasma membrane
YKL064W	MNR2	BioProcess=not yet annotated	-0.964522	0.335498	-0.802792	0.280179	-0.796581	0.530808	-0.805962	0.551289	-30.0822	2.12302	-2.94063	NS	-0.0551182	-0.0442164	-0.374429	0	0	0	Vacuolar membrane protein required for magnesium homeostasis; putative magnesium transporter; has similarity to Alr1p and Alr2p, which mediate influx of Mg2+ and other divalent cations
YKL073W	LHS1	BioProcess=protein transport*	-0.15454	0.291895	-0.424196	0.282261	-0.645825	0.488939	-0.247078	0.182054	-10.1114	1.77947	NS	-2.11241	0	0	0	-0.266876	-0.639911	-0.319946	Molecular chaperone of the endoplasmic reticulum lumen, involved in polypeptide translocation and folding; nucleotide exchange factor for the ER lumenal Hsp70 chaperone Kar2p; regulated by the unfolded protein response pathway
YKL082C	ORF:YKL082C	BioProcess=biological_process unknown	0.969331	-0.761169	0.680964	-0.621395	0.420058	-0.575824	0.442943	-0.67791	-24.8841	-1.43668	NS	-4.19011	0	0	0	-0.563069	-0.132563	-2.58159	Essential protein, constituent of 66S pre-ribosomal particles; interacts with proteins involved in ribosomal biogenesis and cell polarity; member of the SURF-6 family
YKL099C	UTP11	BioProcess=processing of 20S pre-rRNA	1.16415	-1.20263	0.825089	-0.937154	0.578147	-1.05831	0.673067	-1.22676	-25.9318	-2.22343	NS	-2.27201	0	0	0	-0.216667	-6.1879e-05	-2.46442	Subunit of U3-containing Small Subunit (SSU) processome complex involved in production of 18S rRNA and assembly of small ribosomal subunit
YKL110C	KTI12	BioProcess=not yet annotated	0.75367	-0.77909	0.518846	-0.376944	0.595835	-0.762463	0.557354	-0.638729	-21.581	-1.96856	NS	-2.23611	0	0	0	-0.514459	-0.132022	-0.846774	Protein that plays a role, with Elongator complex, in modification of wobble nucleosides in tRNA; involved in sensitivity to G1 arrest induced by zymocin; interacts with chromatin throughout the genome; also interacts with Cdc19p
YKL112W	ABF1	BioProcess=transcription	0.354118	-0.264327	0.176989	-0.0600557	0.222562	-0.432644	0.237684	-0.40415	-16.2276	-0.859587	-2.29474	-3.15643	-0.070861	-0.0155882	-0.911291	-0.191218	-0.0389718	-3.36764	DNA binding protein with possible chromatin-reorganizing activity involved in transcriptional activation, gene silencing, and DNA replication and repair
YKL132C	RMA1	BioProcess=not yet annotated	-0.412377	0.110524	-0.211959	-0.118709	-0.230043	0.391962	-0.205573	0.584666	-8.71751	0.850586	-3.23599	-2.3845	-0.182144	-0.249637	-2.10059	-0.328694	-0.461429	-4.31375	Putative dihydrofolate synthetase; has similarity to Fol3p and to E. coli folylpolyglutamate synthetase/dihydrofolate synthetase; the authentic, non-tagged protein is detected in highly purified mitochondria in high-throughput studies
YKL141W	SDH3	BioProcess=tricarboxylic acid cycle*	-0.36603	0.286769	-0.226511	0.557791	-0.277875	0.297859	-0.528856	0.207341	-24.113	0.853791	-7.75757	NS	-0.0587347	-1.05507	-0.686359	0	0	0	Cytochrome b subunit of succinate dehydrogenase (Sdh1p, Sdh2p, Sdh3p, Sdh4p), which couples the oxidation of succinate to the transfer of electrons to ubiquinone as part of the TCA cycle and the mitochondrial respiratory chain
YKL148C	SDH1	BioProcess=tricarboxylic acid cycle*	-0.837637	0.442066	-0.545371	0.36816	-0.615336	0.50878	-0.9224	0.340839	-27.7752	1.73766	-3.53074	-2.25593	-0.142759	-0.475238	-0.059546	-1.0107	-4.35453	-0.346501	Flavoprotein subunit of succinate dehydrogenase (Sdh1p, Sdh2p, Sdh3p, Sdh4p), which couples the oxidation of succinate to the transfer of electrons to ubiquinone as part of the TCA cycle and the mitochondrial respiratory chain
YKL150W	MCR1	BioProcess=not yet annotated	-0.895532	0.518238	-0.696467	0.721535	-0.834751	0.506344	-1.14197	0.385275	-32.788	2.17816	-7.47075	NS	-0.0103841	-0.462037	-0.393267	0	0	0	Mitochondrial NADH-cytochrome b5 reductase, involved in ergosterol biosynthesis
YKL155C	RSM22	BioProcess=protein biosynthesis	0.331235	-0.230737	0.078035	0.191473	0.0347265	-0.149079	0.115322	-0.2622	-3.80418	-0.208198	NS	-2.61955	0	0	0	-0.243692	-0.394264	-1.93507	Mitochondrial ribosomal protein of the small subunit; also predicted to be an S-adenosylmethionine-dependent methyltransferase
YKL156W	RPS27A	BioProcess=protein biosynthesis	0.783264	-0.657398	0.580025	-0.368605	0.450672	-0.892877	0.397935	-0.901269	-24.964	-1.77997	-5.57048	-2.1179	-0.0107855	-0.06878	-0.952704	-0.0444273	-0.332925	-6.9684	Protein component of the small (40S) ribosomal subunit; nearly identical to Rps27Bp and has similarity to rat S27 ribosomal protein
YKL157W	APE2	BioProcess=peptide metabolism	-0.178555	-0.0261446	-0.0121624	-0.115126	0.0164072	0.137885	-0.0590519	0.153468	NS	NS	-2.36922	NS	-0.0368853	-0.371438	-2.84688	0	0	0	Aminopeptidase yscII; may have a role in obtaining leucine from dipeptide substrates; sequence coordinates have changed since RT-PCR analysis showed that the adjacent ORF YKL158W comprises the 5' exon of APE2/YKL157W
YKL163W	PIR3	BioProcess=cell wall organization and biogenesis	-1.90336	0.48596	-1.53818	0.584034	-1.68649	0.683815	-1.8979	0.810319	-33.4721	4.07287	NS	-2.07366	0	0	0	-0.999074	-1.71431	-0.661195	O-glycosylated covalently-bound cell wall protein required for cell wall stability; expression is cell cycle regulated, peaking in M/G1 and also subject to regulation by the cell integrity pathway
YKL164C	PIR1	BioProcess=cell wall organization and biogenesis	0.0150377	-0.11655	0.266818	-0.205194	0.108912	-0.0859701	0.0668727	-0.00607412	-5.9109	-0.310674	NS	-2.47636	0	0	0	-0.72348	-0.387369	-0.380906	O-glycosylated protein required for cell wall stability; attached to the cell wall via beta-1,3-glucan; mediates mitochondrial translocation of Apn1p; expression regulated by the cell integrity pathway and by Swi5p during the cell cycle
YKL165C	MCD4	BioProcess=GPI anchor biosynthesis	0.0590441	-0.0197233	0.104427	-0.617239	0.106193	0.152348	0.209095	0.115528	-2.48472	-0.0645886	-3.50944	-2.95617	-0.804757	-1.13272	-2.51076	-1.11665	-1.58617	-3.51499	Protein involved in glycosylphosphatidylinositol (GPI) anchor synthesis; multimembrane-spanning protein that localizes to the endoplasmic reticulum; highly conserved among eukaryotes
YKL166C	TPK3	BioProcess=protein amino acid phosphorylation*	0.674389	-0.841131	0.722121	-0.500142	0.531067	-0.789492	0.535358	-0.781188	-32.8177	-1.85926	-4.89349	NS	-0.202058	-0.187315	-0.301157	0	0	0	cAMP-dependent protein kinase catalytic subunit; promotes vegetative growth in response to nutrients via the Ras-cAMP signaling pathway; partially redundant with Tpk1p and Tpk2p; localizes to P-bodies during stationary phase
YKL171W	ORF:YKL171W	BioProcess=biological_process unknown	-0.423567	0.33957	-0.439357	0.102177	-0.250301	0.451399	-0.250499	0.448845	-14.5027	0.928315	-2.61429	NS	-0.236328	-0.230278	-1.09161	0	0	0	Putative protein kinase; implicated in proteasome function; epitope-tagged protein localizes to the cytoplasm
YKL172W	EBP2	BioProcess=rRNA processing	1.12706	-1.25951	0.829722	-1.08035	0.63721	-1.29515	0.704338	-1.24277	-31.4554	-2.55282	-2.31062	-2.02973	-0.000364745	-0.0702164	-0.283594	-0.0021163	-0.553994	-3.25592	Essential protein required for the maturation of 25S rRNA and 60S ribosomal subunit assembly, localizes to the nucleolus; constituent of 66S pre-ribosomal particles
YKL174C	ORF:YKL174C	BioProcess=biological_process unknown	-0.115205	-0.0787496	0.140179	-0.419685	-0.0310011	0.0318843	-0.00979252	0.161009	NS	NS	NS	-3.45669	0	0	0	-0.105942	-0.494902	-1.96293	Protein involved in excretion of putrescine and spermidine; putative polyamine transporter in the Golgi or post-Golgi vesicles
YKL176C	LST4	BioProcess=not yet annotated	0.18187	-0.330052	0.396749	-0.481029	0.367915	-0.232134	0.202501	-0.11097	-13.813	-0.96543	NS	-2.67269	0	0	0	-0.0368226	-0.240274	-1.67787	Protein possibly involved in a post-Golgi secretory pathway; required for the transport of nitrogen-regulated amino acid permease Gap1p from the Golgi to the cell surface
YKL181W	PRS1	BioProcess=histidine biosynthesis*	0.48531	-0.665033	0.686343	-0.831588	0.488151	-0.734471	0.387804	-0.538457	-30.5747	-1.71392	NS	-5.28731	0	0	0	-0.471562	-0.186651	-0.226013	5-phospho-ribosyl-1(alpha)-pyrophosphate synthetase, synthesizes PRPP, which is required for nucleotide, histidine, and tryptophan biosynthesis; one of five related enzymes, which are active as heteromultimeric complexes
YKL191W	DPH2	BioProcess=not yet annotated	0.545803	-0.853361	0.64449	-1.19103	0.529303	-0.905047	0.483405	-0.719819	-25.2333	-1.96775	NS	-2.44567	0	0	0	-0.178393	-0.984965	-0.533046	Protein required, along with Dph1p, Kti11p, Jjj3p, and Dph5p, for synthesis of diphthamide, which is a modified histidine residue of translation elongation factor 2 (Eft1p or Eft2p); may act in a complex with Dph1p and Kti11p
YKL196C	YKT6	BioProcess=intra-Golgi transport*	0.323047	-0.0972764	0.185485	0.0248386	0.304096	-0.316171	0.190868	-0.269059	-15.3384	-0.927908	-2.78331	-4.03798	-0.106348	-0.0634911	-1.09502	-0.290117	-0.165092	-3.92214	Vesicle membrane protein (v-SNARE) with acyltransferase activity; involved in trafficking to and within the Golgi, endocytic trafficking to the vacuole, and vacuolar fusion; membrane localization due to prenylation at the carboxy-terminus
YKL209C	STE6	BioProcess=a-factor export	0.217437	-0.22378	0.356601	-0.0716074	0.0817676	-0.191694	0.154316	-0.251833	-15.3712	-0.349651	-4.30083	NS	-0.600296	-0.535693	-1.15889	0	0	0	Plasma membrane ATP-binding cassette (ABC) transporter required for the export of a-factor, catalyzes ATP hydrolysis coupled to a-factor transport; contains 12 transmembrane domains and two ATP binding domains; expressed only in MATa cells
YKL210W	UBA1	BioProcess=ubiquitin cycle	-0.00930532	-0.0935034	0.104099	-0.429254	0.229726	0.085009	0.0594261	0.0808362	-4.46253	-0.367385	-5.13794	-4.05471	-1.06988	-0.079507	-3.51327	-1.81442	-0.118332	-5.81447	Ubiquitin activating enzyme (E1), involved in ubiquitin-mediated protein degradation and essential for viability
YKL217W	JEN1	BioProcess=transport	-0.047098	0.551149	-0.147558	-0.0688912	-0.184861	0.228154	-0.537696	-0.0184397	-4.26614	0.559578	-2.87954	NS	-2.41526	-0.107453	-1.14939	0	0	0	Lactate transporter, required for uptake of lactate and pyruvate; phosphorylated; expression is derepressed by transcriptional activator Cat8p during respiratory growth, and repressed in the presence of glucose, fructose, and mannose
YKR003W	OSH6	BioProcess=steroid biosynthesis	-0.3475	0.215032	-0.235354	0.358013	-0.228861	0.21142	-0.274599	0.173154	-20.9157	0.661624	-2.16634	NS	-0.219884	-0.516445	-0.13087	0	0	0	Member of an oxysterol-binding protein family with overlapping, redundant functions in sterol metabolism and which collectively perform a function essential for viability; GFP-fusion protein localizes to the cell periphery
YKR010C	TOF2	BioProcess=DNA topological change	0.264073	-0.0324624	0.222142	0.133808	0.198655	-0.290702	0.2222	-0.300318	-8.51179	-0.677457	-2.73901	-2.20517	-0.195079	-0.150501	-1.89289	-0.346128	-0.262454	-3.80502	Protein required for rDNA silencing and mitotic rDNA condensation; stimulates Cdc14p phosphatase activity and biphasic release to promote rDNA repeat segregation; required for condensin recruitment to the replication fork barrier site
YKR025W	RPC37	BioProcess=transcription from Pol III promoter	0.67513	-0.724608	0.484144	-0.461302	0.476182	-0.817462	0.558613	-0.837131	-27.4288	-1.76861	NS	-2.82996	0	0	0	-0.365388	-0.0198129	-2.92681	RNA polymerase III subunit C37
YKR028W	SAP190	BioProcess=G1/S transition of mitotic cell cycle	0.192553	-0.154474	0.0154957	0.0961945	0.0607048	-0.169751	0.185704	-0.223955	-5.80895	-0.281217	NS	-3.31177	0	0	0	-0.433689	-0.00615362	-1.16372	Protein that forms a complex with the Sit4p protein phosphatase and is required for its function; member of a family of similar proteins including Sap4p, Sap155p, and Sap185p
YKR033C	ORF:YKR033C	BioProcess=biological_process unknown	-1.09134	0.309041	-2.05047	-0.378678	-0.613718	-0.399643	0.899051	0.758088	NS	NS	-2.40141	NS	-0.593617	-1.86086	-1.76229	0	0	0	Dubious open reading frame unlikely to encode a protein, based on available experimental and comparative sequence data; partially overlaps the verified gene DAL80
YKR036C	CAF4	BioProcess=regulation of transcription, DNA-dependent	-0.0143505	0.154957	0.0745413	0.336879	-0.00601303	0.00168653	0.0136486	-0.0148696	NS	NS	-2.03591	NS	-0.75187	-0.728429	-2.11279	0	0	0	WD40 repeat-containing protein associated with the CCR4-NOT complex, interacts in a Ccr4p-dependent manner with Ssn2p; also interacts with Fis1p, Mdv1p and Dnm1p and plays a role in mitochondrial fission
YKR038C	KAE1	BioProcess=biological_process unknown	0.159942	-0.0832218	-0.0255108	0.0683353	0.0784635	-0.0775686	0.0691802	-0.134567	-3.9564	-0.224029	NS	-2.97299	0	0	0	-0.398394	-0.105389	-0.900863	Highly conserved putative glycoprotease proposed to be involved in transcription as a component of the EKC protein complex with Bud32p, Cgi121p, Pcc1p, and Gon7p; also identified as a component of the KEOPS protein complex
YKR051W	ORF:YKR051W	BioProcess=biological_process unknown	-0.455443	0.102849	-0.414302	0.153186	-0.210224	0.230107	-0.28229	0.176706	-15.0016	0.659523	-2.06659	NS	-0.0357417	-0.277669	-0.891414	0	0	0	Putative protein of unknown function
YKR056W	TRM2	BioProcess=tRNA modification	0.944268	-1.88668	0.755506	-1.39396	0.772493	-1.7752	0.816964	-1.6799	-33.2968	-3.30448	NS	-2.50002	0	0	0	-1.16162	-0.307003	-0.624598	tRNA methyltransferase, 5-methylates the uridine residue at position 54 of tRNAs and may also have a role in tRNA stabilization or maturation; endo-exonuclease with a role in DNA repair
YKR061W	KTR2	BioProcess=N-linked glycosylation*	0.222327	-0.395872	0.403807	-0.0891677	0.270779	-0.35574	0.338764	-0.344295	-19.6967	-0.897777	-4.26347	NS	-0.820023	-0.524668	-0.25618	0	0	0	Mannosyltransferase involved in N-linked protein glycosylation; member of the KRE2/MNT1 mannosyltransferase family
YKR062W	TFA2	BioProcess=transcription initiation from Pol II promoter	0.0215159	-0.0652304	-0.0357563	0.159479	0.0425913	-0.11428	-0.01999	-0.158207	NS	NS	NS	-2.6043	0	0	0	-0.183055	-1.2976	-1.7054	TFIIE small subunit, involved in RNA polymerase II transcription initiation
YKR070W	ORF:YKR070W	BioProcess=biological_process unknown	-0.0699672	0.00552585	0.0613001	0.114435	0.0636822	-0.0846098	-0.0724404	0.078201	NS	NS	NS	-2.15842	0	0	0	-1.52758	-1.10363	-0.535118	Putative protein of unknown function; the authentic, non-tagged protein is detected in highly purified mitochondria in high-throughput studies
YKR091W	SRL3	BioProcess=nucleobase, nucleoside, nucleotide and nucleic acid metabolism	-0.75779	0.435016	-0.689761	0.587514	-0.618174	0.551278	-0.396052	0.270903	-19.3654	1.77994	NS	-2.34112	0	0	0	-0.294399	-0.588977	-0.464722	Cytoplasmic protein that, when overexpressed, suppresses the lethality of a rad53 null mutation; potential Cdc28p substrate
YKR093W	PTR2	BioProcess=transport	0.0430906	-0.293983	0.343375	-0.659023	0.220979	-0.133089	0.135034	-0.0291625	-10.0637	-0.585289	-2.02475	-5.03925	-0.0428487	-0.0784938	-1.22091	-0.0840101	-0.158384	-3.10741	Integral membrane peptide transporter, mediates transport of di- and tri-peptides; conserved protein that contains 12 transmembrane domains; PTR2 expression is regulated by the N-end rule pathway via repression by Cup9p
YKR097W	PCK1	BioProcess=gluconeogenesis	0.0946146	0.704999	-0.333944	-0.113981	-0.148327	0.095201	-0.96361	-0.286642	-2.49232	0.373442	-4.05686	NS	-3.71099	-0.0298607	-2.06805	0	0	0	Phosphoenolpyruvate carboxykinase, key enzyme in gluconeogenesis, catalyzes early reaction in carbohydrate biosynthesis, glucose represses transcription and accelerates mRNA degradation, regulated by Mcm1p and Cat8p, located in the cytosol
YKR106W	ORF:YKR106W	BioProcess=biological_process unknown	-0.161099	0.478609	0.118834	0.721991	-0.554861	0.389478	-0.562243	0.334612	-10.1202	1.51918	-3.5882	NS	-0.367906	-0.500536	-1.99528	0	0	0	Protein of unconfirmed function; displays a topology characteristic of the Major Facilitators Superfamily of membrane proteins; coding sequence 98% identical to that of YCL073C
YLL018C-A	COX19	BioProcess=not yet annotated	-0.289425	0.171742	0.00215938	0.0756694	-0.225841	0.166616	-0.281122	0.187805	-9.16652	0.606277	NS	-2.1734	0	0	0	-0.455867	-0.729981	-0.2899	Protein required for cytochrome c oxidase assembly, located in the cytosol and mitochondrial intermembrane space; putative copper metallochaperone that delivers copper to cytochrome c oxidase; contains twin cysteine-x9-cysteine motifs
YLL025W	ORF:YLL025W	BioProcess=biological_process unknown	-0.311833	0.190849	0.0678363	0.0453293	-0.26257	0.154028	-0.268189	0.230499	-9.87162	0.688673	NS	-4.1665	0	0	0	-1.19629	-0.504134	-0.40692	Protein of unknown function, member of the seripauperin multigene family encoded mainly in subtelomeric regions; YLL025W is not an essential gene
YLL026W	HSP104	BioProcess=stress response*	-1.69681	0.618801	-1.59185	0.24534	-1.25879	0.786194	-1.66945	0.857908	-33.0751	3.29716	-5.14373	-3.62809	-0.185437	-0.0184963	-0.398745	-2.22942	-0.132154	-5.5685	Heat shock protein that cooperates with Ydj1p (Hsp40) and Ssa1p (Hsp70) to refold and reactivate previously denatured, aggregated proteins; responsive to stresses including: heat, ethanol, and sodium arsenite; involved in [PSI+] propagation
YLL027W	ISA1	BioProcess=iron transport	-0.228441	0.339583	-0.195117	0.527646	-0.250224	0.169906	-0.30596	0.152774	-15.2901	0.6719	-3.17093	NS	-0.161868	-0.367701	-1.13749	0	0	0	Mitochondrial matrix protein involved in biogenesis of the iron-sulfur (Fe/S) cluster of Fe/S proteins, isa1 deletion causes loss of mitochondrial DNA and respiratory deficiency; depletion reduces growth on nonfermentable carbon sources
YLL029W	ORF:YLL029W	BioProcess=biological_process unknown	-0.647187	0.269563	-0.704301	0.259376	-0.53599	0.44104	-0.5343	0.338714	-24.8455	1.503	-2.14639	NS	-0.111436	-0.0202423	-0.438482	0	0	0	Protein involved in negative regulation of transcription of iron regulon; forms an iron independent complex with Fra2p, Grx3p, and Grx4p; cytosolic; mutant fails to repress transcription of iron regulon and is defective in spore formation
YLL042C	APG10	BioProcess=protein-vacuolar targeting*	0.0833041	0.246333	0.230199	-0.183927	-0.240211	-0.0466787	0.0920285	-0.0358848	NS	NS	NS	-2.00216	0	0	0	-0.0789466	-1.49026	-1.42177	Conserved E2-like conjugating enzyme that mediates formation of the Atg12p-Atg5p conjugate, which is a critical step in autophagy
YLL047W	ORF:YLL047W	BioProcess=biological_process unknown	-0.995654	0.608953	-0.560687	0.211514	-0.486723	0.327445	-0.602674	0.309471	-15.4804	1.2965	NS	-2.95756	0	0	0	-0.12432	-0.241752	-0.451806	Dubious open reading frame unlikely to encode a protein, based on available experimental and comparative sequence data; partially overlaps verified gene RNP1
YLL055W	ORF:YLL055W	BioProcess=biological_process unknown	-0.455815	0.147015	-0.386083	-0.178938	-0.247776	0.0964888	-0.272523	0.294293	-9.01852	0.587518	-2.46224	NS	-0.0916002	-0.661446	-1.44709	0	0	0	High-affinity cysteine-specific transporter with similarity to the Dal5p family of transporters; green fluorescent protein (GFP)-fusion protein localizes to the endoplasmic reticulum; YCT1 is not an essential gene
YLL062C	MHT1	BioProcess=sulfur amino acid metabolism	0.470038	-0.829186	0.235744	-0.78818	0.573313	-0.691655	0.448095	-0.428358	-21.1686	-1.78127	-2.3193	NS	-0.0273438	-0.189582	-0.579984	0	0	0	S-methylmethionine-homocysteine methyltransferase, functions along with Sam4p in the conversion of S-adenosylmethionine (AdoMet) to methionine to control the methionine/AdoMet ratio
YLR007W	NSE1	BioProcess=DNA repair*	0.414434	-0.338691	0.132651	0.0701554	0.304396	-0.238333	0.292957	-0.233382	-12.0353	-0.870249	NS	-4.38881	0	0	0	-0.291317	-0.330498	-0.391854	Essential subunit of the Mms21-Smc5-Smc6 complex; nuclear protein required for DNA repair and growth; has a nonstructural role in the maintenance of chromosomes
YLR009W	RLP24	BioProcess=biological_process unknown	0.969216	-1.72614	0.6464	-1.29054	0.630315	-1.61993	0.733051	-1.46433	-30.3823	-2.85867	NS	-2.70246	0	0	0	-0.804881	-0.240712	-0.655986	Essential protein with similarity to Rpl24Ap and Rpl24Bp, associated with pre-60S ribosomal subunits and required for ribosomal large subunit biogenesis
YLR015W	BRE2	BioProcess=transcription*	0.686675	-0.607105	0.295741	-0.169378	0.301024	-0.159356	0.360261	-0.311034	-10.6647	-0.804053	NS	-2.88278	0	0	0	-0.0531706	-0.181248	-0.016863	Subunit of COMPASS (Set1C) complex, which methylates Lys4 of histone H3 and functions in silencing at telomeres; has a C-terminal Sdc1 Dpy-30 Interaction (SDI) domain that mediates binding to Sdc1p; similar to trithorax-group protein ASH2L
YLR018C	POM34	BioProcess=not yet annotated	0.383108	-0.172407	0.468928	0.0274025	0.306605	-0.336047	0.235256	-0.411881	-12.3539	-0.938606	-3.34874	NS	-0.134912	-0.539168	-1.54479	0	0	0	Integral membrane protein of the nuclear pore; has an important role in maintaining the architecture of the pore complex
YLR023C	ORF:YLR023C	BioProcess=biological_process unknown	-0.356516	0.272907	-0.129809	-0.144642	-0.234931	0.195443	-0.320506	0.372372	-10.1982	0.662283	NS	-4.54404	0	0	0	-0.215385	-0.819743	-1.20725	Membrane protein involved in zinc ion homeostasis, member of the four-protein IZH family, expression induced by zinc deficiency; deletion reduces sensitivity to elevated zinc and shortens lag phase, overexpression reduces Zap1p activity
YLR034C	SMF3	BioProcess=intracellular iron storage	-0.216542	-0.0681358	-0.207499	-0.3564	-0.0804901	0.203539	-0.0769523	0.165969	NS	NS	-3.78455	NS	-0.676988	-0.48781	-4.03497	0	0	0	Putative divalent metal ion transporter involved in iron homeostasis; transcriptionally regulated by metal ions; member of the Nramp family of metal transport proteins
YLR038C	COX12	BioProcess=not yet annotated	-0.0604092	0.23545	-0.160558	0.548075	-0.216426	0.303023	-0.392181	0.0388466	-11.9534	0.735866	-4.56527	NS	-0.278527	-1.13132	-1.60872	0	0	0	Subunit VIb of cytochrome c oxidase, which is the terminal member of the mitochondrial inner membrane electron transport chain; required for assembly of cytochrome c oxidase but not required for activity after assembly; phosphorylated
YLR042C	ORF:YLR042C	BioProcess=biological_process unknown	0.103339	0.214318	0.259638	0.516595	-0.0239027	-0.0755697	-0.164687	-0.239939	NS	NS	-7.54602	NS	-0.296193	-2.76737	-7.92875	0	0	0	Protein of unknown function; localizes to the cytoplasm; YLL042C is not an essential gene
YLR044C	PDC1	BioProcess=ethanol fermentation	-0.1992	0.118527	0.223589	-0.546312	0.370235	-0.191507	0.0569543	-0.289401	-3.3301	-0.93809	NS	-3.15541	0	0	0	-1.15084	-0.198425	-0.486627	Major of three pyruvate decarboxylase isozymes, key enzyme in alcoholic fermentation, decarboxylates pyruvate to acetaldehyde; subject to glucose-, ethanol-, and autoregulation; involved in amino acid catabolism
YLR046C	ORF:YLR046C	BioProcess=biological_process unknown	-0.216636	0.00393986	-0.26246	-0.124283	-0.00602227	0.241202	-0.212984	0.121136	-3.3841	0.244937	-2.14526	NS	-1.13589	-0.238096	-2.03265	0	0	0	Putative membrane protein; member of the fungal lipid-translocating exporter (LTE) family of proteins; transcription is activated by paralogous transcription factors Yrm1p and Yrr1p along with genes involved in multidrug resistance
YLR047C	ORF:YLR047C	BioProcess=biological_process unknown	-0.694901	0.408426	-0.45183	0.0310491	-0.646405	0.432697	-0.588873	0.436888	-17.6372	1.71334	NS	-3.13059	0	0	0	-0.170042	-1.04643	-0.843722	Protein with sequence similarity to iron/copper reductases, involved in iron homeostasis; deletion mutant has iron deficiency/accumulation growth defects; expression increased in the absence of copper-responsive transcription factor Mac1p
YLR048W	RPS0B	BioProcess=protein biosynthesis*	-0.197123	-0.276546	0.223906	-0.696443	0.421429	-0.536017	0.120651	-0.445795	-8.08917	-1.38229	NS	-2.55479	0	0	0	-0.265478	-0.268962	-0.83753	Protein component of the small (40S) ribosomal subunit, nearly identical to Rps0Ap; required for maturation of 18S rRNA along with Rps0Ap; deletion of either RPS0 gene reduces growth rate, deletion of both genes is lethal
YLR056W	ERG3	BioProcess=ergosterol biosynthesis	0.746173	-1.26911	0.809263	-1.86609	0.73257	-1.30019	0.704288	-1.08613	-26.6058	-2.75766	NS	-2.82017	0	0	0	-0.591004	-1.65446	-1.36119	C-5 sterol desaturase, catalyzes the introduction of a C-5(6) double bond into episterol, a precursor in ergosterol biosynthesis; mutants are viable, but cannot grow on non-fermentable carbon sources
YLR058C	SHM2	BioProcess=not yet annotated	0.502634	-0.650416	0.54399	-0.688689	0.490536	-0.425982	0.409483	-0.42281	-27.0192	-1.40565	NS	-3.09883	0	0	0	-0.218979	-0.240637	-1.67747	Cytosolic serine hydroxymethyltransferase, converts serine to glycine plus 5,10 methylenetetrahydrofolate; major isoform involved in generating precursors for purine, pyrimidine, amino acid, and lipid biosynthesis
YLR063W	ORF:YLR063W	BioProcess=biological_process unknown	0.882965	-1.61032	0.813005	-1.03479	0.758187	-1.46349	0.73517	-1.41944	-30.1452	-3.00575	NS	-2.04319	0	0	0	-1.37292	-1.21609	-1.05984	Putative S-adenosylmethionine-dependent methyltransferase; green fluorescent protein (GFP)-fusion protein localizes to the cytoplasm; YLR063W is not an essential gene
YLR068W	FYV7	BioProcess=biological_process unknown	0.896339	-1.10487	0.605066	-0.825299	0.57963	-0.704159	0.655994	-0.923645	-24.4099	-1.90583	NS	-2.60462	0	0	0	-0.253682	-0.208717	-0.050827	Essential protein required for maturation of 18S rRNA; required for survival upon exposure to K1 killer toxin
YLR073C	ORF:YLR073C	BioProcess=biological_process unknown	0.670034	-1.40134	0.508858	-0.950896	0.644399	-1.18528	0.626933	-1.11499	-28.3367	-2.46967	NS	-2.23329	0	0	0	-0.856664	-0.518362	-0.277607	Protein that inhibits Doa4p deubiquitinating activity; contributes to ubiquitin homeostasis by regulating the conversion of free ubiquitin chains to ubiquitin monomers by Doa4p; GFP-fusion protein localizes to endosomes
YLR074C	BUD20	BioProcess=biological_process unknown	0.857787	-0.990933	0.646048	-0.673401	0.460392	-0.98357	0.563727	-0.930456	-27.6785	-1.89672	-2.19842	-2.25084	-0.10602	-0.0188001	-0.350836	-0.690354	-0.0945798	-3.05109	Protein involved in bud-site selection; diploid mutants display a random budding pattern instead of the wild-type bipolar pattern
YLR083C	EMP70	BioProcess=transport	0.270495	-0.592004	0.415034	-1.01542	0.453939	-0.473919	0.364604	-0.300632	-18.3765	-1.40068	-2.96873	-3.37843	-0.115971	-0.236958	-0.840561	-0.385217	-0.884136	-3.71858	Protein with a role in cellular adhesion and filamentous growth; similar to Tmn2p and Tmn3p; member of Transmembrane Nine family of proteins with 9 transmembrane segments; 24kDa cleavage product found in endosome-enriched membrane fractions
YLR085C	ARP6	BioProcess=biological_process unknown	0.0339581	0.0682741	-0.0544815	0.227997	-0.00229006	0.00943748	-0.0263937	-0.118352	NS	NS	NS	-2.60122	0	0	0	-0.264642	-1.01	-2.4993	Actin-related protein that binds nucleosomes; a component of the SWR1 complex, which exchanges histone variant H2AZ (Htz1p) for chromatin-bound histone H2A
YLR095C	IOC2	BioProcess=biological_process unknown	0.104235	0.298277	0.219895	0.124137	-0.0038832	0.39446	-0.066003	0.394571	-5.15317	0.391498	NS	-3.3011	0	0	0	-0.289237	-0.0066944	-0.0547004	Member of a complex (Isw1b) with Isw1p and Ioc4p that exhibits nucleosome-stimulated ATPase activity and acts within coding regions to coordinate transcription elongation with termination and processing, contains a PHD finger motif
YLR107W	REX3	BioProcess=RNA processing	0.347541	-0.260714	0.223666	-0.0758365	0.320608	-0.299249	0.287458	-0.394459	-16.9273	-0.945154	NS	-2.45033	0	0	0	-0.187721	-0.688717	-1.45385	RNA exonuclease; required for maturation of the RNA component of RNase MRP; functions redundantly with Rnh70p and Rex2p in processing of U5 snRNA and RNase P RNA; member of RNase D family of exonucleases
YLR112W	ORF:YLR112W	BioProcess=biological_process unknown	0.156802	-0.435404	0.254745	-0.49561	0.392925	-0.383409	0.42299	-0.175708	-13.6212	-1.18404	-2.05709	NS	-0.252929	-0.173443	-0.983626	0	0	0	Dubious open reading frame unlikely to encode a protein, based on available experimental and comparative sequence data
YLR113W	HOG1	BioProcess=not yet annotated	-0.186128	0.0802496	0.0199469	-0.000997443	-0.177125	0.179311	-0.192843	0.223291	-7.68245	0.521177	NS	-3.1981	0	0	0	-0.530276	-0.294934	-0.384988	Mitogen-activated protein kinase involved in osmoregulation via three independent osmosensors; mediates the recruitment and activation of RNA Pol II at Hot1p-dependent promoters; localization regulated by Ptp2p and Ptp3p
YLR120C	YPS1	BioProcess=not yet annotated	-0.499713	0.325662	-0.183345	0.00562006	-0.246231	0.415316	-0.375323	0.481628	-10.1133	0.897745	NS	-2.13264	0	0	0	-0.0883596	-0.0778241	-1.48464	Aspartic protease, attached to the plasma membrane via a glycosylphosphatidylinositol (GPI) anchor
YLR125W	ORF:YLR125W	BioProcess=biological_process unknown	-0.301342	0.186619	-0.296406	0.093094	-0.21622	0.376651	-0.289691	0.203697	-16.0014	0.812376	-2.25252	NS	-0.506297	-0.199243	-0.625365	0	0	0	Putative protein of unknown function; mutant has decreased Ty3 transposition; YLR125W is not an essential gene
YLR134W	PDC5	BioProcess=ethanol fermentation	0.28231	-0.181428	0.447081	-0.599272	0.297452	-0.201433	0.206956	-0.237421	-12.6134	-0.817585	NS	-2.96991	0	0	0	-1.00294	-0.239019	-0.217341	Minor isoform of pyruvate decarboxylase, key enzyme in alcoholic fermentation, decarboxylates pyruvate to acetaldehyde, regulation is glucose- and ethanol-dependent, repressed by thiamine, involved in amino acid catabolism
YLR136C	TIS11	BioProcess=biological_process unknown	-2.03136	0.500919	-1.96181	0.0197308	-1.952	1.09235	-1.81418	0.875698	-29.0906	4.97003	-4.47798	-3.4819	-0.119609	-0.0781957	-0.525465	-0.899253	-0.529478	-5.3902	mRNA-binding protein expressed during iron starvation; binds to a sequence element in the 3'-untranslated regions of specific mRNAs to mediate their degradation; involved in iron homeostasis
YLR142W	PUT1	BioProcess=glutamate biosynthesis*	0.0253341	0.0222634	-0.0694205	0.0385286	-0.282297	0.133707	-0.408875	0.531487	-3.19522	0.698176	NS	-2.12796	0	0	0	-0.205786	-0.427722	-0.0394954	Proline oxidase, nuclear-encoded mitochondrial protein involved in utilization of proline as sole nitrogen source; PUT1 transcription is induced by Put3p in the presence of proline and the absence of a preferred nitrogen source
YLR149C	ORF:YLR149C	BioProcess=biological_process unknown	-2.21808	0.725848	-2.03792	0.679876	-1.73397	0.873901	-1.97966	0.856677	-33.4887	4.30994	-2.07241	NS	-0.0269677	-0.0884127	-0.213699	0	0	0	Putative protein of unknown function; overexpression causes a cell cycle delay or arrest; null mutation results in a decrease in plasma membrane electron transport; YLR149C is not an essential gene
YLR150W	STM1	BioProcess=anti-apoptosis	0.466332	-0.264189	0.376063	-0.160491	0.27842	-0.381254	0.219006	-0.505262	-14.7172	-0.939749	-2.52426	NS	-0.151167	-0.1789	-1.10548	0	0	0	Protein required for optimal translation under nutrient stress; perturbs association of Yef3p with ribosomes; involved in TOR signaling; binds G4 quadruplex and purine motif triplex nucleic acid; helps maintain telomere structure
YLR152C	ORF:YLR152C	BioProcess=biological_process unknown	-4.22416	0.90428	-3.94753	0.670519	-3.93898	0.92125	-4.01048	0.87185	-50.6013	8.79667	NS	-2.86621	0	0	0	-0.195921	-0.489291	-1.97911	Putative protein of unknown function; YLR152C is not an essential gene
YLR153C	ACS2	BioProcess=acetyl-CoA biosynthesis	-0.0317134	-0.0199961	0.0655036	-0.292908	0.0596587	-0.0732151	-0.00584578	-0.011674	-2.75164	-0.17232	NS	-2.55295	0	0	0	-0.652092	-0.613492	-1.02197	Acetyl-coA synthetase isoform which, along with Acs1p, is the nuclear source of acetyl-coA for histone acetylation; mutants affect global transcription; required for growth on glucose; expressed under anaerobic conditions
YLR162W	ORF:YLR162W	BioProcess=biological_process unknown	0.195488	-1.4913	0.766905	0.0778767	-1.21092	0.149951	0.814958	0.0879399	NS	NS	-2.42527	-2.80022	-2.82404	-0.0531887	-0.0914515	-3.59333	-0.0636558	-0.110148	Putative protein of unknown function; overexpression confers resistance to the antimicrobial peptide MiAMP1
YLR168C	ORF:YLR168C	BioProcess=biological_process unknown	0.230083	0.183366	-0.00995726	0.732613	-0.0403585	0.171105	-0.208051	-0.148695	-2.03714	0.234314	-3.05478	NS	-0.178349	-1.24843	-2.77794	0	0	0	Mitochondrial intermembrane space protein involved in regulation of mitochondrial cardiolipin and phosphatidylethanolamine levels; null has defects in mitochondrial morphology; similar to Ups1p, Ups3p and to human PRELI
YLR174W	IDP2	BioProcess=glutamate biosynthesis*	0.171788	0.281781	-0.215093	0.0432734	0.0599164	0.0475815	-0.326975	-0.26573	NS	NS	-3.87707	NS	-4.33564	-0.0970064	-1.91487	0	0	0	Cytosolic NADP-specific isocitrate dehydrogenase, catalyzes oxidation of isocitrate to alpha-ketoglutarate; levels are elevated during growth on non-fermentable carbon sources and reduced during growth on glucose
YLR177W	ORF:YLR177W	BioProcess=biological_process unknown	-1.40952	0.581538	-1.0505	0.362457	-0.936087	0.617092	-1.02149	0.671472	-27.4764	2.47188	-2.27051	-2.19474	-0.0378535	-0.0608119	-0.380081	-0.200238	-0.345517	-3.27539	Putative protein of unknown function; phosphorylated by Dbf2p-Mob1p in vitro; some strains contain microsatellite polymophisms at this locus; YLR177W is not an essential gene
YLR178C	TFS1	BioProcess=biological_process unknown	-1.68604	0.530991	-1.4252	1.04618	-1.40432	0.621498	-1.61773	0.521178	-31.4352	3.4212	-3.94409	NS	-0.133753	-0.3704	-0.0967508	0	0	0	Protein that interacts with and inhibits carboxypeptidase Y and Ira2p; phosphatidylethanolamine-binding protein (PEBP) family member; targets to vacuolar membranes during stationary phase; acetylated by NatB N-terminal acetyltransferase
YLR180W	SAM1	BioProcess=methionine metabolism	0.601709	-0.83955	0.783848	-1.36253	0.590772	-0.973529	0.502738	-0.800486	-29.166	-2.15994	NS	-5.61425	0	0	0	-0.701403	-1.44813	-0.308621	S-adenosylmethionine synthetase, catalyzes transfer of the adenosyl group of ATP to the sulfur atom of methionine; one of two differentially regulated isozymes (Sam1p and Sam2p)
YLR186W	EMG1	BioProcess=biological_process unknown	0.671842	-1.22241	0.661979	-0.861887	0.629928	-1.20425	0.634426	-1.11353	-34.4243	-2.45691	-2.23845	NS	-0.168373	-0.0903189	-0.108913	0	0	0	Member of the alpha/beta knot fold methyltransferase superfamily; required for maturation of 18S rRNA and for 40S ribosome production; interacts with RNA and with S-adenosylmethionine; associates with spindle/microtubules; forms homodimers
YLR188W	MDL1	BioProcess=transport	0.106973	-0.115258	0.241743	-0.318937	0.0926889	-0.0413516	0.00397692	-0.0910785	-8.97252	-0.220637	NS	-4.68385	0	0	0	-0.970611	-0.23404	-0.158212	Mitochondrial inner membrane half-type ATP-binding cassette (ABC) transporter, mediates export of peptides generated upon proteolysis of mitochondrial proteins, plays a role in the regulation of cellular resistance to oxidative stress
YLR190W	ORF:YLR190W	BioProcess=biological_process unknown	0.219087	-0.318088	0.152444	-0.142096	0.260972	-0.353057	0.294558	-0.355523	-22.1829	-0.869491	NS	-4.41608	0	0	0	-0.791501	-0.36473	-0.286499	Phosphorylated protein of the mitochondrial outer membrane, localizes only to mitochondria of the bud; interacts with Myo2p to mediate mitochondrial distribution to buds; mRNA is targeted to the bud via the transport system involving She2p
YLR193C	ORF:YLR193C	BioProcess=biological_process unknown	-0.473162	0.52852	-0.560987	0.786621	-0.657558	0.538465	-0.709042	0.399282	-22.2764	1.87483	-2.02626	NS	-0.00965354	-0.203289	-0.468557	0	0	0	Mitochondrial intermembrane space protein that regulates mitochondrial cardiolipin levels, null has defects in Mgm1p processing, integrity of mitochondrial inner membrane complexes, and mitochondrial morphology; ortholog of human PRELI
YLR196W	PWP1	BioProcess=biological_process unknown	0.945856	-1.72962	0.91642	-1.57057	0.824889	-1.6484	0.750506	-1.35948	-34.6343	-3.30744	NS	-2.23204	0	0	0	-0.946244	-0.160176	-0.00888045	Protein with WD-40 repeats involved in rRNA processing; associates with trans-acting ribosome biogenesis factors; similar to beta-transducin superfamily
YLR197W	SIK1	BioProcess=rRNA modification*	0.829217	-1.1474	0.906888	-1.12144	0.691894	-1.36174	0.672777	-1.03472	-36.8667	-2.74025	-3.08622	-2.08965	-0.137024	-0.063686	-0.170712	-2.08388	-0.756333	-2.77754	Essential evolutionarily-conserved nucleolar protein component of the box C/D snoRNP complexes that direct 2'-O-methylation of pre-rRNA during its maturation; overexpression causes spindle orientation defects
YLR200W	YKE2	BioProcess=protein folding*	0.484898	-0.209604	0.14728	-0.172838	-0.0432665	0.0164406	0.132452	0.0658075	-2.74894	0.131819	NS	-2.20074	0	0	0	-0.0948549	-1.04454	-0.0983395	Subunit of the heterohexameric Gim/prefoldin protein complex involved in the folding of alpha-tubulin, beta-tubulin, and actin
YLR203C	MSS51	BioProcess=protein biosynthesis*	-0.285452	-0.0101919	-0.180836	0.199404	-0.158008	0.218966	-0.193067	0.129135	-11.2022	0.539634	-2.3809	NS	-0.353786	-1.10057	-0.571447	0	0	0	Specific translational activator for the mitochondrial COX1 mRNA; loosely associated with the matrix face of the mitochondrial inner membrane; influences both COX1 mRNA translation and Cox1p assembly into cytochrome c oxidase
YLR214W	FRE1	BioProcess=iron homeostasis	0.50039	-0.714194	0.549377	-0.781106	0.481275	-0.405027	0.193063	-0.610621	-22.7286	-1.3554	-2.03894	-3.07917	-0.34296	-0.313338	-0.0562994	-1.95149	-1.75184	-0.228443	Ferric reductase and cupric reductase, reduces siderophore-bound iron and oxidized copper prior to uptake by transporters; expression induced by low copper and iron levels
YLR216C	CPR6	BioProcess=protein folding	-0.148014	0.179122	-0.27262	0.197615	-0.102133	0.465464	-0.303491	0.108871	-9.89599	0.670309	-2.50714	NS	-1.27259	-0.735911	-0.277074	0	0	0	Peptidyl-prolyl cis-trans isomerase (cyclophilin), catalyzes the cis-trans isomerization of peptide bonds N-terminal to proline residues; binds to Hsp82p and contributes to chaperone activity
YLR220W	CCC1	BioProcess=iron homeostasis*	-0.0436257	-0.174527	0.14732	-0.086385	0.244185	0.0715271	0.126581	0.0301949	-3.22956	-0.408143	-3.15322	NS	-0.277636	-1.60221	-2.76143	0	0	0	Putative vacuolar Fe2+/Mn2+ transporter; suppresses respiratory deficit of yfh1 mutants, which lack the ortholog of mammalian frataxin, by preventing mitochondrial iron accumulation
YLR222C	UTP13	BioProcess=processing of 20S pre-rRNA	1.06455	-1.96205	0.733564	-1.33215	0.631263	-1.66889	0.71165	-1.73207	-29.2387	-2.92838	NS	-3.31539	0	0	0	-0.53244	-0.45784	-1.1825	Nucleolar protein, component of the small subunit (SSU) processome containing the U3 snoRNA that is involved in processing of pre-18S rRNA
YLR223C	IFH1	BioProcess=rRNA processing*	0.752127	-1.2353	0.670364	-0.670292	0.66919	-1.04888	0.66616	-1.10935	-27.3141	-2.37999	NS	-2.42114	0	0	0	-1.10868	-1.63087	-0.821703	Coactivator that regulates transcription of ribosomal protein (RP) genes; recruited to RP gene promoters during optimal growth conditions via Fhl1p; subunit of CURI, a complex that coordinates RP production and pre-rRNA processing
YLR237W	THI7	BioProcess=thiamin transport	0.480505	-0.844062	0.660456	-1.21474	0.534627	-0.80906	0.533228	-0.634154	-21.7876	-1.89747	NS	-2.26964	0	0	0	-0.0220493	-0.712309	-1.25134	Plasma membrane transporter responsible for the uptake of thiamine, member of the major facilitator superfamily of transporters; mutation of human ortholog causes thiamine-responsive megaloblastic anemia
YLR240W	VPS34	BioProcess=protein amino acid phosphorylation*	-0.641331	0.268114	-0.667513	0.28267	-0.391482	0.375342	-0.514555	0.4832	-22.2908	1.1686	-2.63946	NS	-0.016468	-0.00216747	-0.656036	0	0	0	Phosphatidylinositol 3-kinase responsible for the synthesis of phosphatidylinositol 3-phosphate; forms membrane-associated signal transduction complex with Vps15p to regulate protein sorting; activated by the GTP-bound form of Gpa1p
YLR247C	ORF:YLR247C	BioProcess=biological_process unknown*	0.142163	-0.210567	-0.2305	0.0178172	0.027203	-0.296343	0.07407	-0.369033	-3.76698	-0.356571	NS	-3.94016	0	0	0	-0.380672	-0.243773	-0.746394	Putative helicase; localizes to the mitochondrion and the nucleus; YLR247C is not an essential gene; null mutant displays increased levels of spontaneous Rad52p foci
YLR251W	SYM1	BioProcess=biological_process unknown	-2.56357	0.735002	-2.25858	0.803484	-2.12933	0.928771	-2.32802	0.92205	-43.4429	5.18329	-4.31313	NS	-0.0312604	-0.116831	-0.139272	0	0	0	Protein required for ethanol metabolism; induced by heat shock and localized to the inner mitochondrial membrane; homologous to mammalian peroxisomal membrane protein Mpv17
YLR259C	HSP60	BioProcess=protein folding*	-0.0318215	-0.327863	-0.0210709	-0.523394	0.263482	0.0331206	0.0801646	-0.0882515	-3.87285	-0.493118	-3.15169	NS	-0.837281	-0.1437	-3.10959	0	0	0	Tetradecameric mitochondrial chaperonin required for ATP-dependent folding of precursor polypeptides and complex assembly; prevents aggregation and mediates protein refolding after heat shock; role in mtDNA transmission; phosphorylated
YLR262C-A	ORF:YLR262C-A	BioProcess=biological_process unknown	0.524192	-0.150694	0.25881	0.0833565	-0.0779099	-0.249783	0.0297403	-0.462072	-4.30353	-0.0949981	-3.01113	NS	-0.130398	-0.0663637	-3.11479	0	0	0	Protein of unknown that associates with ribosomes; null mutant exhibits translation defects, altered polyribosome profiles, and resistance to the translation inhibitor anisomcyin
YLR267W	BOP2	BioProcess=biological_process unknown	-1.34489	0.65922	-1.63588	0.41185	-1.18078	0.754084	-1.09122	0.604769	-23.6402	3.13737	-2.19805	NS	-0.206571	-0.159496	-0.385254	0	0	0	Protein of unknown function
YLR275W	SMD2	BioProcess=mRNA splicing	0.420081	0.0823601	0.266993	0.219385	0.139386	0.00427509	0.0352392	-0.251941	NS	NS	-2.12331	NS	-0.576803	-0.512343	-2.57521	0	0	0	Core Sm protein Sm D2; part of heteroheptameric complex (with Smb1p, Smd1p, Smd3p, Sme1p, Smx3p, and Smx2p) that is part of the spliceosomal U1, U2, U4, and U5 snRNPs; homolog of human Sm D2
YLR281C	ORF:YLR281C	BioProcess=biological_process unknown	-0.11012	0.401809	0.415919	0.251401	-0.356233	0.369106	-0.301723	0.228159	-4.20392	1.07691	NS	-2.18741	0	0	0	-0.379548	-0.703721	-2.2078	Putative protein of unknown function; green fluorescent protein (GFP)-fusion protein localizes to mitochondria; YLR281C is not an essential gene
YLR286C	CTS1	BioProcess=not yet annotated	-0.281851	0.00749021	0.1932	-0.400309	0.119001	-0.167079	0.148549	-0.15903	-2.12225	-0.413769	NS	-2.478	0	0	0	-0.130297	-0.033666	-0.728931	Endochitinase, required for cell separation after mitosis; transcriptional activation during the G1 phase of the cell cycle is mediated by transcription factor Ace2p
YLR294C	ORF:YLR294C	BioProcess=biological_process unknown	-0.0710097	0.172326	-0.172948	0.485835	-0.25992	0.150249	-0.419285	0.0102633	-9.11658	0.653634	-3.60663	NS	-0.0969136	-0.838504	-2.01858	0	0	0	Dubious open reading frame unlikely to encode a protein, based on available experimental and comparative sequence data; partially overlaps the verified gene ATP14
YLR295C	ATP14	BioProcess=ATP synthesis coupled proton transport	-0.079758	0.194388	-0.190132	0.536529	-0.21799	0.211616	-0.322785	-0.00347374	-10.1065	0.634072	-3.54297	NS	-0.098509	-0.949041	-1.61182	0	0	0	Subunit h of the F0 sector of mitochondrial F1F0 ATP synthase, which is a large, evolutionarily conserved enzyme complex required for ATP synthesis
YLR303W	MET17	BioProcess=methionine metabolism	-0.0854998	-0.0210631	0.0929973	-0.308453	0.134006	0.0270814	-0.0543384	-0.0494319	NS	NS	NS	-2.48888	0	0	0	-1.38477	-0.415644	-1.4152	Methionine and cysteine synthase (O-acetyl homoserine-O-acetyl serine sulfhydrylase), required for sulfur amino acid synthesis
YLR312C	ORF:YLR312C	BioProcess=biological_process unknown	-0.153738	0.37444	0.0214909	0.34071	-0.111579	-0.301253	-0.276384	-0.093602	-2.00787	-0.0468877	-3.00459	NS	-0.216126	-0.105988	-3.39236	0	0	0	Putative protein of unknown function
YLR325C	RPL38	BioProcess=protein biosynthesis	0.458134	-0.37323	0.425726	-0.156006	0.349761	-0.578247	0.131736	-0.704619	-12.9837	-1.29892	-3.05176	NS	-0.110683	-0.461591	-1.3657	0	0	0	Protein component of the large (60S) ribosomal subunit, has similarity to rat L38 ribosomal protein
YLR328W	NMA1	BioProcess=nicotinamide adenine dinucleotide metabolism	-0.0191346	-0.0644575	0.041401	-0.326635	0.0965721	-0.0434877	0.0934286	0.0527659	-3.28843	-0.240863	-2.61229	NS	-0.242854	-0.889833	-2.33317	0	0	0	Nicotinic acid mononucleotide adenylyltransferase, involved in pathways of NAD biosynthesis, including the de novo, NAD(+) salvage, and nicotinamide riboside salvage pathways
YLR342W	FKS1	BioProcess=cell wall organization and biogenesis*	0.290815	-0.376584	0.599519	-0.675617	0.40644	-0.365814	0.381729	-0.354582	-19.1304	-1.18046	NS	-3.45105	0	0	0	-0.00669324	-0.0422664	-0.599049	Catalytic subunit of 1,3-beta-D-glucan synthase, functionally redundant with alternate catalytic subunit Gsc2p; binds to regulatory subunit Rho1p; involved in cell wall synthesis and maintenance; localizes to sites of cell wall remodeling
YLR350W	ORM2	BioProcess=biological_process unknown	-0.391657	0.308194	-0.262946	0.207121	-0.352104	0.335798	-0.500915	0.44996	-18.4571	1.05376	NS	-2.44999	0	0	0	-0.0145217	-0.146058	-0.17247	Evolutionarily conserved protein, similar to Orm1p, required for resistance to agents that induce unfolded protein response; Orm1p and Orm2p together control membrane biogenesis by coordinating lipid homeostasis with protein quality control
YLR351C	NIT3	BioProcess=biological_process unknown	0.00409675	0.0697173	-0.0937171	0.15264	0.0428699	0.00103927	-0.160695	0.0357258	-3.73995	-0.0947565	NS	-2.45009	0	0	0	-0.962466	-0.751421	-1.1957	Nit protein, one of two proteins in S. cerevisiae with similarity to the Nit domain of NitFhit from fly and worm and to the mouse and human Nit protein which interacts with the Fhit tumor suppressor; nitrilase superfamily member
YLR353W	BUD8	BioProcess=pseudohyphal growth*	0.316998	-0.110808	0.171312	0.190985	0.343638	-0.187031	0.22394	-0.202694	-6.13537	-0.84476	NS	-2.07477	0	0	0	-0.0319133	-0.665478	-1.00072	Protein involved in bud-site selection; diploid mutants display a unipolar budding pattern instead of the wild-type bipolar pattern, and bud at the proximal pole
YLR356W	ORF:YLR356W	BioProcess=biological_process unknown	-1.16992	0.463435	-0.898765	0.554372	-0.840339	0.558834	-1.02926	0.548682	-34.138	2.21241	-3.3386	NS	-0.0649984	-0.26166	-0.121192	0	0	0	Mitochondrial mitophagy-specific protein; required primarily for mitophagy induced at the post-log phase; not required for other types of selective autophagy or macroautophagy; conserved within fungi, but not in higher eukaryotes
YLR372W	SUR4	BioProcess=fatty acid biosynthesis*	0.463744	-0.774251	0.640553	-1.12378	0.554732	-0.798909	0.493948	-0.632703	-27.5661	-1.90798	NS	-3.92277	0	0	0	-0.145344	-0.86256	-1.51262	Elongase, involved in fatty acid and sphingolipid biosynthesis; synthesizes very long chain 20-26-carbon fatty acids from C18-CoA primers; involved in regulation of sphingolipid biosynthesis
YLR373C	VID22	BioProcess=not yet annotated	-0.508883	0.339799	-0.393766	-0.0132632	-0.298604	0.394744	-0.334875	0.434373	-16.3389	0.982836	-3.00411	-2.17963	-0.215095	-0.222405	-1.01085	-0.665362	-0.691476	-3.75265	Glycosylated integral membrane protein localized to the plasma membrane; plays a role in fructose-1,6-bisphosphatase (FBPase) degradation; involved in FBPase transport from the cytosol to Vid (vacuole import and degradation) vesicles
YLR375W	STP3	BioProcess=tRNA splicing	-0.945991	0.351558	-0.666223	0.160901	-0.738857	0.494079	-0.786572	0.595904	-23.8936	1.97391	NS	-2.71848	0	0	0	-0.321799	-0.06474	-2.73012	Zinc-finger protein of unknown function, possibly involved in pre-tRNA splicing and in uptake of branched-chain amino acids
YLR376C	PSY3	BioProcess=biological_process unknown	0.225297	0.047184	0.0921299	0.114199	-0.133027	-0.173418	0.0536724	-0.17648	NS	NS	-2.21348	NS	-0.1887	-0.477384	-3.04052	0	0	0	Protein involved in a Rad51p-, Rad54p-dependent pathway for homologous recombination repair; deletion results in a mutator phenotype; deletion increases sensitivity to anticancer drugs oxaliplatin and cisplatin but not mitomycin C
YLR377C	FBP1	BioProcess=gluconeogenesis	0.140659	0.495011	-0.402461	-0.447205	0.155496	-0.0638997	-0.490186	-0.562243	NS	NS	-3.78449	NS	-5.01385	-0.284161	-0.788572	0	0	0	Fructose-1,6-bisphosphatase, key regulatory enzyme in the gluconeogenesis pathway, required for glucose metabolism; undergoes either proteasome-mediated or autophagy-mediated degradation depending on growth conditions; interacts with Vid30p
YLR378C	SEC61	BioProcess=SRP-dependent, co-translational membrane targeting, translocation	0.0220706	-0.136204	0.172587	-0.594865	0.16252	-0.0573525	0.0435699	-0.0806067	-5.52463	-0.383709	NS	-3.05062	0	0	0	-1.24244	-0.323486	-1.91695	Essential subunit of Sec61 complex (Sec61p, Sbh1p, and Sss1p); forms a channel for SRP-dependent protein import and retrograde transport of misfolded proteins out of the ER; with Sec63 complex allows SRP-independent protein import into ER
YLR385C	ORF:YLR385C	BioProcess=biological_process unknown	0.257664	-0.315095	0.204274	-0.770294	0.0603649	-0.196966	0.24097	0.0519693	-7.16872	-0.356954	-2.5313	-2.61108	-0.06395	-1.34222	-1.02648	-0.10017	-2.47425	-1.87845	Protein of unknown function, component of the Swr1p complex that incorporates Htz1p into chromatin
YLR389C	STE23	BioProcess=mating (sensu Saccharomyces)	-0.0179501	0.0123026	0.139577	-0.0968294	0.0590621	-0.0152685	-0.0516018	0.12045	NS	NS	NS	-3.7574	0	0	0	-0.273038	-0.0743122	-0.282539	Metalloprotease involved, with homolog Axl1p, in N-terminal processing of pro-a-factor to the mature form; member of the insulin-degrading enzyme family
YLR390W	ECM19	BioProcess=not yet annotated	0.0632616	0.336439	0.12191	0.394715	-0.212921	0.202754	-0.150562	0.135108	-5.71252	0.61929	-2.78666	NS	-0.156938	-0.174132	-2.72868	0	0	0	Putative protein of unknown function; the authentic, non-tagged protein is detected in highly purified mitochondria in high-throughput studies
YLR394W	CST9	BioProcess=DNA replication and chromosome cycle	-0.0238624	-0.000588393	-0.226818	0.380704	-0.288272	0.00655312	-0.125359	-0.0862749	-4.90119	0.578665	NS	-3.5765	0	0	0	-0.699054	-0.241623	-2.65076	SUMO E3 ligase; required for synaptonemal complex formation; localizes to synapsis initiation sites on meiotic chromosomes; potential Cdc28p substrate
YLR395C	COX8	BioProcess=not yet annotated	-0.397312	0.276702	-0.389742	0.56273	-0.381519	0.381661	-0.598215	0.151822	-20.6578	1.14176	-4.32836	NS	-0.118046	-0.831524	-0.486956	0	0	0	Subunit VIII of cytochrome c oxidase, which is the terminal member of the mitochondrial inner membrane electron transport chain
YLR399C	BDF1	BioProcess=sporulation (sensu Saccharomyces)	0.0522191	0.051192	-0.144446	0.241473	0.048332	0.0772758	0.0927754	-0.00749025	NS	NS	NS	-2.16094	0	0	0	-0.0910537	-0.0645317	-0.0189677	Protein involved in transcription initiation at TATA-containing promoters; associates with the basal transcription factor TFIID; contains two bromodomains; corresponds to the C-terminal region of mammalian TAF1; redundant with Bdf2p
YLR406C	RPL31B	BioProcess=protein biosynthesis	0.758066	-0.542265	0.513517	-0.439783	0.364172	-0.566312	0.371703	-0.712491	-19.653	-1.28637	-2.08224	NS	-0.164307	-0.00171696	-0.633798	0	0	0	Protein component of the large (60S) ribosomal subunit, nearly identical to Rpl31Ap and has similarity to rat L31 ribosomal protein; associates with the karyopherin Sxm1p; loss of both Rpl31p and Rpl39p confers lethality
YLR407W	ORF:YLR407W	BioProcess=biological_process unknown	0.275475	-0.314756	0.135117	0.213875	0.258847	-0.255829	0.206253	-0.211514	-7.42838	-0.790244	NS	-3.59768	0	0	0	-1.10874	-1.17909	-0.838055	Putative protein of unknown function; null mutant displays elongated buds and a large fraction of budded cells have only one nucleus
YLR414C	ORF:YLR414C	BioProcess=biological_process unknown	-0.118977	-0.124815	0.151549	-0.152702	0.108181	0.0164757	0.0247133	0.00733473	-2.28425	-0.196833	-2.27063	NS	-0.436429	-1.3251	-1.73141	0	0	0	Putative protein of unknown function; localizes to bud and cytoplasm; co-localizes with Sur7p in punctate patches in the plasma membrane; null mutant displays decreased thermotolerance; transcription induced on cell wall damage
YLR417W	VPS36	BioProcess=Golgi retention	-0.387827	0.266527	-0.528317	0.310332	-0.35231	0.212905	-0.212314	0.254494	-19.1497	0.922004	NS	-2.16026	0	0	0	-0.251932	-1.21411	-0.993712	Component of the ESCRT-II complex; contains the GLUE (GRAM Like Ubiquitin binding in EAP45) domain which is involved in interactions with ESCRT-I and ubiquitin-dependent sorting of proteins into the endosome
YLR426W	ORF:YLR426W	BioProcess=biological_process unknown	0.0287987	-0.053207	0.0213569	0.0952494	0.0414321	-0.132222	0.106112	-0.13584	-3.27368	-0.222917	NS	-2.70629	0	0	0	-1.11446	-0.321887	-1.20016	Putative protein of unknown function; the authentic, non-tagged protein is detected in highly purified mitochondria in high-throughput studies; proposed to be involved in resistance to mechlorethamine and streptozotocin
YLR435W	ORF:YLR435W	BioProcess=biological_process unknown	0.889975	-1.30493	0.693663	-0.814942	0.53684	-1.21533	0.590769	-1.35667	-30.2352	-2.2949	-3.3291	-3.34588	-0.0666337	-0.130385	-0.364932	-0.4777	-1.1098	-3.99338	Protein with a potential role in pre-rRNA processing
YLR437C	ORF:YLR437C	BioProcess=biological_process unknown	-0.0497895	0.00181316	-0.0587505	-0.187011	0.104267	-0.032549	0.0743497	-0.0167974	NS	NS	-2.15203	NS	-0.835047	-0.684603	-2.29717	0	0	0	Protein that regulates the nuclear localization of ribonucleotide reductase Rnr2p and Rnr4p subunits; phosphorylated by Dun1p in response to DNA damage and degraded; N-terminal half has similarity to S. pombe Spd1 protein
YLR442C	SIR3	BioProcess=chromatin silencing at telomere*	0.0911676	0.143075	0.00682363	0.285844	0.197108	-0.128535	0.114728	-0.0335946	NS	NS	NS	-2.75111	0	0	0	-0.123188	-0.0763186	-0.999711	Silencing protein that interacts with Sir2p and Sir4p, and histone H3 and H4 tails, to establish a transcriptionally silent chromatin state; required for spreading of silenced chromatin; recruited to chromatin through interaction with Rap1p
YLR450W	HMG2	BioProcess=ergosterol biosynthesis	-0.172249	0.0876285	0.0310633	-0.19988	-0.100836	0.0404779	-0.137689	-0.0145062	NS	NS	NS	-2.48258	0	0	0	-0.476339	-0.014867	-0.0854116	One of two isozymes of HMG-CoA reductase that convert HMG-CoA to mevalonate, a rate-limiting step in sterol biosynthesis; overproduction induces assembly of peripheral ER membrane arrays and short nuclear-associated membrane stacks
YLR451W	LEU3	BioProcess=leucine biosynthesis	0.31703	-0.00140748	0.304484	0.337887	0.237712	-0.103915	0.219442	-0.285411	-4.1992	-0.533496	-2.59953	NS	-0.158783	-0.96884	-2.0968	0	0	0	Zinc-finger transcription factor that regulates genes involved in branched chain amino acid biosynthesis and ammonia assimilation; positively regulated by alpha-isopropylmalate, an intermediate in leucine biosynthesis
YML009W-B	ORF:YML009W-B	BioProcess=biological_process unknown	0.251867	-0.405341	0.518704	-0.590015	0.460864	-0.292351	0.421151	-0.263559	-22.8757	-1.21298	-2.29965	-3.64845	-0.0504371	-0.0669848	-0.538383	-0.205652	-0.283271	-3.35881	Dubious ORF unlikely to encode a functional protein, based on available experimental and comparative sequence data; deletion mutation confers an increase in Ty1 transposition
YML013W	SEL1	BioProcess=biological_process unknown	-0.362138	0.229582	-0.122102	0.08195	-0.253476	0.353146	-0.375202	0.271028	-19.0819	0.855132	NS	-4.99683	0	0	0	-0.456371	-1.79606	-0.793344	Protein involved in ER-associated protein degradation; proposed to coordinate the assembly of proteins involved in ERAD; contains a UBX (ubiquitin regulatory X) domain and a ubiquitin-associated (UBA) domain
YML019W	OST6	BioProcess=N-linked glycosylation via asparagine	0.0401238	-0.289443	0.211761	-0.461458	0.290424	-0.124568	0.17768	-0.0854123	-9.55028	-0.71739	-2.24033	NS	-0.0843017	-0.0833695	-1.57676	0	0	0	Subunit of the oligosaccharyltransferase complex of the ER lumen, which catalyzes asparagine-linked glycosylation of newly synthesized proteins; similar to and partially functionally redundant with Ost3p
YML025C	ORF:YML025C	BioProcess=protein biosynthesis*	0.00300716	0.0289765	-0.0740404	0.28437	0.0369918	0.0825708	-0.0153262	-0.0254797	NS	NS	NS	-2.01411	0	0	0	-0.039896	-1.3663	-0.496281	Mitochondrial ribosomal protein of the large subunit, has similarity to E. coli L4 ribosomal protein and human mitoribosomal MRP-L4 protein; essential for viability, unlike most other mitoribosomal proteins
YML037C	ORF:YML037C	BioProcess=biological_process unknown	0.158598	0.0203895	-0.243273	-0.00527379	-0.104694	-0.0589582	0.0826668	-0.0881198	NS	NS	-2.36531	-2.37514	-0.813717	-2.54229	-0.226084	-0.958892	-3.00551	-0.26035	Putative protein of unknown function with some characteristics of a transcriptional activator; may be a target of Dbf2p-Mob1p kinase; GFP-fusion protein co-localizes with clathrin-coated vesicles; YML037C is not an essential gene
YML038C	YMD8	BioProcess=biological_process unknown	0.0242438	-0.125301	0.104741	-0.354103	0.0612378	0.0276968	0.0679076	0.0561165	-3.2621	-0.0968152	NS	-2.58102	0	0	0	-0.290128	-0.536023	-2.67466	Putative nucleotide sugar transporter, has similarity to Vrg4p
YML043C	RRN11	BioProcess=transcription from Pol I promoter	0.87772	-1.23246	0.525618	-0.617507	0.609986	-1.21673	0.668108	-1.2826	-25.9313	-2.41587	NS	-4.45045	0	0	0	-0.4746	-0.512727	-2.28993	Component of the core factor (CF) rDNA transcription factor complex; CF is required for transcription of 35S rRNA genes by RNA polymerase I and is composed of Rrn6p, Rrn7p, and Rrn11p
YML048W	GSF2	BioProcess=not yet annotated	0.181926	-0.347338	0.24753	-0.412713	0.210439	-0.0469476	0.110179	-0.0278615	-12.4011	-0.472387	-2.39864	-4.46045	-0.101653	-0.102287	-1.18997	-0.233242	-0.234819	-3.47893	ER localized integral membrane protein that may promote secretion of certain hexose transporters, including Gal2p; involved in glucose-dependent repression
YML061C	PIF1	BioProcess=DNA recombination*	0.29599	-0.174942	0.32234	-0.0547043	0.15078	-0.367598	0.217345	-0.285163	-12.6893	-0.67764	-2.79798	NS	-0.431601	-0.0025544	-1.34586	0	0	0	DNA helicase; exists in two forms; the nuclear form is involved in telomere formation and elongation; acts as a catalytic inhibitor of telomerase; the mitochondrial form is involved in repair and recombination of mitochondrial DNA
YML063W	RPS1B	BioProcess=protein biosynthesis	0.538389	-0.457675	0.368461	-0.326533	0.445876	-0.569645	0.367206	-0.490868	-27.7251	-1.46455	NS	-2.80387	0	0	0	-0.127788	-0.128588	-2.48958	Ribosomal protein 10 (rp10) of the small (40S) subunit; nearly identical to Rps1Ap and has similarity to rat S3a ribosomal protein
YML069W	POB3	BioProcess=chromatin modeling*	0.189522	-0.122616	0.100256	-0.0355119	0.252651	-0.33969	0.232408	-0.307025	-10.0619	-0.852814	NS	-2.53348	0	0	0	-0.020336	-0.0291797	-0.971628	Subunit of the heterodimeric FACT complex (Spt16p-Pob3p), which associates with chromatin via interaction with Nhp6Ap and Nhp6Bp, and reorganizes nucleosomes to facilitate access to DNA by RNA and DNA polymerases
YML070W	DAK1	BioProcess=not yet annotated	-1.40171	0.40668	-1.13485	0.53266	-1.30277	0.685752	-1.32107	0.583113	-34.7519	3.3021	-2.33838	NS	-0.091567	-0.18727	-0.08077	0	0	0	Dihydroxyacetone kinase, required for detoxification of dihydroxyacetone (DHA); involved in stress adaptation
YML078W	CPR3	BioProcess=protein folding	0.0544206	-0.0734502	0.113134	0.0969192	0.132023	-0.104268	0.0308768	-0.0995425	-4.73294	-0.380458	-2.47342	NS	-0.482626	-1.70644	-1.03856	0	0	0	Mitochondrial peptidyl-prolyl cis-trans isomerase (cyclophilin), catalyzes the cis-trans isomerization of peptide bonds N-terminal to proline residues; involved in protein refolding after import into mitochondria
YML080W	DUS1	BioProcess=biological_process unknown	0.985102	-1.2584	0.813228	-0.671637	0.680441	-1.19901	0.599543	-1.29913	-24.7624	-2.54496	-2.64569	NS	-0.0738744	-0.210722	-0.441856	0	0	0	Dihydrouridine synthase, member of a widespread family of conserved proteins including Smm1p, Dus3p, and Dus4p; modifies pre-tRNA(Phe) at U17
YML081C-A	ATP18	BioProcess=ATP synthesis coupled proton transport	0.12952	0.231911	-0.0152192	0.526002	-0.284957	0.275327	-0.386591	-0.0139609	-6.76246	0.841076	-4.56289	NS	-0.304985	-0.881446	-3.15819	0	0	0	Subunit of the mitochondrial F1F0 ATP synthase, which is a large enzyme complex required for ATP synthesis; termed subunit I or subunit j; does not correspond to known ATP synthase subunits in other organisms
YML091C	RPM2	BioProcess=protein biosynthesis*	-0.58174	0.439333	-0.602211	0.622456	-0.499101	0.423606	-0.638305	0.158399	-22.4858	1.40939	-2.54415	NS	-0.153083	-0.428485	-0.30527	0	0	0	Protein subunit of mitochondrial RNase P, has roles in nuclear transcription, cytoplasmic and mitochondrial RNA processing, and mitochondrial translation; distributed to mitochondria, cytoplasmic processing bodies, and the nucleus
YML093W	UTP14	BioProcess=processing of 20S pre-rRNA	1.05969	-1.80947	0.872075	-1.30497	0.703536	-1.60126	0.759237	-1.58588	-31.2182	-3.02834	NS	-2.47865	0	0	0	-0.840022	-0.454201	-1.35479	Subunit of U3-containing Small Subunit (SSU) processome complex involved in production of 18S rRNA and assembly of small ribosomal subunit
YML103C	NUP188	BioProcess=mRNA-nucleus export*	0.192767	-0.32501	0.0937805	-0.432062	0.264391	-0.218325	0.302517	-0.214106	-15.8643	-0.758488	-3.11617	NS	-0.199927	-0.330723	-1.09277	0	0	0	Subunit of the nuclear pore complex (NPC), involved in the structural organization of the complex and of the nuclear envelope, also involved in nuclear envelope permeability, interacts with Pom152p and Nic96p
YML109W	ZDS2	BioProcess=establishment of cell polarity (sensu Saccharomyces)	0.628952	-0.349484	0.378074	-0.382832	0.460046	-0.540025	0.34971	-0.571785	-26.309	-1.46107	-4.26442	NS	-0.339457	-0.0947977	-0.499961	0	0	0	Protein that interacts with silencing proteins at the telomere, involved in transcriptional silencing; implicated in the mitotic exit network through regulation of Cdc14p localization; paralog of Zds1p
YML110C	COQ5	BioProcess=ubiquinone metabolism	-0.282647	0.0634347	-0.229134	0.242255	-0.122359	0.197836	-0.150081	0.188427	-16.5614	0.429609	-3.08848	NS	-0.36572	-0.555432	-0.700476	0	0	0	2-hexaprenyl-6-methoxy-1,4-benzoquinone methyltransferase, involved in ubiquinone (Coenzyme Q) biosynthesis; localizes to the matrix face of the mitochondrial inner membrane in a large complex with other ubiquinone biosynthetic enzymes
YML111W	BUL2	BioProcess=polyubiquitination*	0.369958	-0.448102	0.236403	-0.222659	0.361753	-0.426941	0.413478	-0.488565	-19.4257	-1.15054	NS	-2.4477	0	0	0	-0.204034	-0.264039	-0.186366	Component of the Rsp5p E3-ubiquitin ligase complex, involved in intracellular amino acid permease sorting, functions in heat shock element mediated gene expression, essential for growth in stress conditions, functional homolog of BUL1
YML113W	DAT1	BioProcess=negative regulation of transcription from Pol II promoter	0.848759	-1.37666	0.762153	-0.882629	0.720174	-1.2938	0.660297	-1.37931	-30.1882	-2.74657	-2.31828	-2.08926	-0.0804025	-0.185203	-0.221672	-0.595654	-1.71952	-2.15932	DNA binding protein that recognizes oligo(dA).oligo(dT) tracts; Arg side chain in its N-terminal pentad Gly-Arg-Lys-Pro-Gly repeat is required for DNA-binding; not essential for viability
YML114C	TAF8	BioProcess=transcription	0.112487	-0.00986971	0.091936	0.145608	0.00772256	-0.184454	0.147321	-0.273152	-3.13601	-0.188956	-2.02843	-2.06106	-0.37803	-0.146399	-2.14775	-0.496756	-0.18683	-2.92779	TFIID subunit (65 kDa), involved in RNA polymerase II transcription initiation
YML119W	ORF:YML119W	BioProcess=biological_process unknown	0.282212	-0.312639	0.239178	-0.0278495	0.259308	-0.451766	0.430852	-0.552416	-17.1399	-0.971887	NS	-5.06534	0	0	0	-1.16077	-0.503921	-2.28524	Putative protein of unknown function; YML119W is not an essential gene; potential Cdc28p substrate
YML120C	NDI1	BioProcess=complex I (NADH to ubiquinone)	-1.14282	0.411487	-0.862484	0.319601	-0.834947	0.641101	-1.11205	0.444504	-27.8486	2.31216	-2.83702	NS	-0.12439	-0.334981	-0.189634	0	0	0	NADH:ubiquinone oxidoreductase, transfers electrons from NADH to ubiquinone in the respiratory chain but does not pump protons, in contrast to the higher eukaryotic multisubunit respiratory complex I; phosphorylated; homolog of human AMID
YML128C	MSC1	BioProcess=biological_process unknown	-2.73597	0.554605	-2.47194	0.815323	-2.43459	0.887094	-2.60994	0.862346	-40.0571	5.74671	-3.06727	NS	-0.0587637	-0.141296	-0.102362	0	0	0	Protein of unknown function; mutant is defective in directing meiotic recombination events to homologous chromatids; the authentic, non-tagged protein is detected in highly purified mitochondria and is phosphorylated
YML132W	COS3	BioProcess=biological_process unknown	-0.391343	0.0901857	-0.107332	0.0649853	-0.329251	0.183041	-0.293633	0.316048	-14.3135	0.835862	NS	-3.11449	0	0	0	-2.33863	-0.275846	-0.884437	Protein involved in salt resistance; interacts with sodium:hydrogen antiporter Nha1p; member of the DUP380 subfamily of conserved, often subtelomerically-encoded proteins
YMR001C	CDC5	BioProcess=protein amino acid phosphorylation*	0.59032	-0.569396	0.441605	-0.180579	0.537952	-0.725679	0.620927	-0.791525	-22.0236	-1.79707	NS	-4.42279	0	0	0	-0.637444	-0.526536	-2.37071	Polo-like kinase with similarity to Xenopus Plx1 and S. pombe Plo1p; found at bud neck, nucleus and SPBs; has multiple functions in mitosis and cytokinesis through phosphorylation of substrates; may be a Cdc28p substrate
YMR008C	PLB1	BioProcess=not yet annotated	-0.50342	0.250838	-0.351842	-0.0638768	-0.376007	0.271999	-0.357886	0.383817	-14.0524	1.01854	NS	-2.18285	0	0	0	-0.0614531	-0.830443	-2.3027	Phospholipase B (lysophospholipase) involved in lipid metabolism, required for deacylation of phosphatidylcholine and phosphatidylethanolamine but not phosphatidylinositol
YMR011W	HXT2	BioProcess=hexose transport	0.699571	-1.70049	0.970865	-2.17363	1.02679	-1.25174	0.45335	-1.32803	-27.769	-3.31739	-3.12103	-5.0757	-0.240181	-0.114703	-0.329722	-1.97402	-0.779202	-2.90617	High-affinity glucose transporter of the major facilitator superfamily, expression is induced by low levels of glucose and repressed by high levels of glucose
YMR013C	SEC59	BioProcess=not yet annotated	-0.188812	0.145637	-0.205774	-0.216701	-0.161761	0.351245	-0.151631	0.412075	-5.8917	0.700522	-2.86818	-2.08107	-0.428815	-0.709655	-1.98088	-0.670064	-1.13986	-3.25372	Dolichol kinase, catalyzes the terminal step in dolichyl monophosphate (Dol-P) biosynthesis; required for viability and for normal rates of lipid intermediate synthesis and protein N-glycosylation
YMR019W	STB4	BioProcess=transcription	-0.213219	0.150022	-0.278834	0.209387	-0.0615243	0.0815529	-0.059019	-0.00516844	-5.76627	0.17835	NS	-2.10809	0	0	0	-0.199873	-0.168178	-0.194758	Protein that binds Sin3p in a two-hybrid assay; contains a Zn(II)2Cys6 zinc finger domain characteristic of DNA-binding proteins; computational analysis suggests a role in regulation of expression of genes encoding transporters
YMR032W	HOF1	BioProcess=cytokinesis	0.378926	-0.547705	0.30107	-0.000694811	0.44639	-0.68553	0.405614	-0.651887	-18.8953	-1.55621	-3.05517	-5.65726	-0.3634	-0.377634	-0.527979	-1.57608	-1.64851	-2.42306	Bud neck-localized, SH3 domain-containing protein required for cytokinesis; regulates actomyosin ring dynamics and septin localization; interacts with the formins, Bni1p and Bnr1p, and with Cyk3p, Vrp1p, and Bni5p
YMR042W	ARG80	BioProcess=arginine metabolism	0.0332241	-0.0489318	0.233724	-0.396915	0.024221	-0.0412248	0.0494025	-0.0291729	-3.48995	-0.0967966	NS	-2.96206	0	0	0	-0.214369	-0.403703	-0.396493	Transcription factor involved in regulation of arginine-responsive genes; acts with Arg81p and Arg82p
YMR043W	MCM1	BioProcess=transcription	-0.274679	0.362221	0.00542994	0.115347	-0.304272	0.342701	-0.277277	0.456167	-11.634	0.946088	NS	-3.2359	0	0	0	-0.385293	-0.213622	-0.0150514	Transcription factor involved in cell-type-specific transcription and pheromone response; plays a central role in the formation of both repressor and activator complexes
YMR047C	NUP116	BioProcess=mRNA-nucleus export*	0.125602	0.0815948	-0.0692527	0.299482	-0.0633811	0.0573238	-0.0119496	-0.108536	NS	NS	NS	-2.35882	0	0	0	-0.207456	-0.340117	-2.42988	Subunit of the Nup82 subcomplex of the nuclear pore complex; localized to both sides of the pore; contains a repetitive GLFG motif that interacts with mRNA export factor Mex67p and with karyopherin Kap95p; homologous to Nup100p
YMR054W	STV1	BioProcess=vacuolar acidification	-0.144942	-0.0732299	-0.0105247	-0.262022	0.0636276	0.11832	-0.111301	0.149129	NS	NS	-2.09408	-2.04284	-0.42746	-0.163376	-2.61382	-0.487596	-0.183752	-3.01631	Subunit a of the vacuolar-ATPase V0 domain, one of two isoforms (Stv1p and Vph1p); Stv1p is located in V-ATPase complexes of the Golgi and endosomes while Vph1p is located in V-ATPase complexes of the vacuole
YMR056C	AAC1	BioProcess=ATP/ADP exchange	-0.559655	0.250204	-0.29003	-0.000211836	-0.468606	0.340262	-0.681557	0.273915	-15.8101	1.2555	NS	-3.50053	0	0	0	-0.662464	-0.800684	-0.118882	Mitochondrial inner membrane ADP/ATP translocator, exchanges cytosolic ADP for mitochondrially synthesized ATP; phosphorylated; Aac1p is a minor isoform while Pet9p is the major ADP/ATP translocator
YMR058W	FET3	BioProcess=high affinity iron transport	0.0318223	0.0622833	0.171973	-0.451551	-0.0209778	0.0658432	-0.0707588	0.100755	NS	NS	NS	-3.31933	0	0	0	-0.825548	-0.739236	-0.480632	Ferro-O2-oxidoreductase required for high-affinity iron uptake and involved in mediating resistance to copper ion toxicity, belongs to class of integral membrane multicopper oxidases
YMR062C	ECM40	BioProcess=cell wall organization and biogenesis*	-1.75201	0.747003	-1.65483	0.831367	-1.66712	0.510796	-1.94993	0.475232	-33.5215	3.83408	-2.71746	NS	-0.0334237	-0.134164	-0.232007	0	0	0	Mitochondrial ornithine acetyltransferase, catalyzes the fifth step in arginine biosynthesis; also possesses acetylglutamate synthase activity, regenerates acetylglutamate while forming ornithine
YMR066W	SOV1	BioProcess=not yet annotated	-0.00312227	0.0487765	-0.379436	0.428216	-0.11685	0.146478	-0.175175	0.13718	-9.07081	0.377059	NS	-5.24945	0	0	0	-0.144725	-0.160818	-0.24922	Mitochondrial protein of unknown function
YMR073C	ORF:YMR073C	BioProcess=biological_process unknown	0.17339	-0.128627	0.0814307	0.204402	0.16783	-0.0875407	0.108815	-0.157777	-3.73607	-0.426194	NS	-2.54453	0	0	0	-0.293883	-1.48351	-1.08826	Putative protein of unknown function; proposed to be involved in resistance to carboplatin and cisplatin; shares similarity to a human cytochrome oxidoreductase; null mutant displays increased levels of spontaneous Rad52p foci
YMR080C	NAM7	BioProcess=mRNA catabolism*	0.223665	-0.501121	0.358829	-0.650947	0.299305	-0.378642	0.235153	-0.282293	-17.1519	-0.976359	NS	-2.0631	0	0	0	-0.0326584	-0.0925439	-1.58495	ATP-dependent RNA helicase of the SFI superfamily involved in nonsense mediated mRNA decay; required for efficient translation termination at nonsense codons and targeting of NMD substrates to P-bodies; involved in telomere maintenance
YMR087W	ORF:YMR087W	BioProcess=biological_process unknown	-0.0730899	0.00438904	-0.081147	0.180783	0.189444	-0.108419	0.0351239	-0.0339352	NS	NS	NS	-2.26281	0	0	0	-0.167674	-0.601331	-0.0910844	Putative ADP-ribose-1''-monophosphatase that converts ADP-ribose-1''-monophosphate to ADP-ribose; may have a role in tRNA splicing; contains an A1pp domain
YMR089C	YTA12	BioProcess=protein complex assembly*	-0.0932377	-0.0667583	0.13318	-0.142695	0.0538075	0.0641132	0.0111358	0.10444	NS	NS	NS	-2.13428	0	0	0	-0.480255	-0.500257	-1.97042	Component, with Afg3p, of the mitochondrial inner membrane m-AAA protease that mediates degradation of misfolded or unassembled proteins and is also required for correct assembly of mitochondrial enzyme complexes
YMR090W	ORF:YMR090W	BioProcess=biological_process unknown	-1.65809	0.570343	-1.50115	0.755915	-1.491	0.822895	-1.56734	0.813627	-37.3221	3.81728	-2.16831	NS	-0.068223	-0.11907	-0.113839	0	0	0	Putative protein of unknown function with similarity to DTDP-glucose 4,6-dehydratases; GFP-fusion protein localizes to the cytoplasm; up-regulated in response to the fungicide mancozeb; not essential for viability
YMR094W	CTF13	BioProcess=mitosis	0.338224	-0.678864	0.661039	-0.759807	0.357965	-0.358367	0.258587	-0.242637	-12.6581	-1.06771	NS	-2.58252	0	0	0	-0.355677	-0.300588	-0.749938	Subunit of the CBF3 complex, which binds to the CDE III element of centromeres, bending the DNA upon binding, and may be involved in sister chromatid cohesion during mitosis
YMR099C	ORF:YMR099C	BioProcess=biological_process unknown	-0.0407053	-0.0251237	0.0257882	0.163464	-0.000411007	0.0872238	-0.049413	0.0569009	-2.71895	0.0943921	-2.03321	NS	-0.876812	-2.25255	-0.0964471	0	0	0	Glucose-6-phosphate 1-epimerase (hexose-6-phosphate mutarotase), likely involved in carbohydrate metabolism; GFP-fusion protein localizes to both the nucleus and cytoplasm and is induced in response to the DNA-damaging agent MMS
YMR103C	ORF:YMR103C	BioProcess=biological_process unknown	-1.31658	0.637211	-1.24518	0.28287	-1.07539	0.558959	-1.13956	0.717225	-30.1429	2.69178	-2.5239	NS	-0.0649203	-0.138426	-0.287388	0	0	0	Dubious open reading frame unlikely to encode a protein, based on available experimental and comparative sequence data
YMR104C	YPK2	BioProcess=biological_process unknown	-1.51898	0.502317	-1.21796	0.233498	-1.1848	0.67837	-1.25727	0.82962	-31.7175	3.04157	-4.32649	-3.76146	-0.0347284	-0.0142606	-0.448597	-0.245453	-0.0913121	-5.66873	Protein kinase with similarity to serine/threonine protein kinase Ypk1p; functionally redundant with YPK1 at the genetic level; participates in a signaling pathway required for optimal cell wall integrity; homolog of mammalian kinase SGK
YMR110C	ORF:YMR110C	BioProcess=biological_process unknown	-1.02096	0.41831	-0.958638	0.3582	-0.767917	0.605987	-0.889155	0.595687	-31.3357	2.12551	-3.8053	NS	-0.0549872	-0.0569817	-0.41002	0	0	0	Putative fatty aldehyde dehydrogenase, located in the mitochondrial outer membrane and also in lipid particles; has similarity to human fatty aldehyde dehydrogenase (FALDH) which is implicated in Sjogren-Larsson syndrome
YMR112C	MED11	BioProcess=transcription from Pol II promoter	0.166188	0.353727	0.0631258	0.432126	-0.374918	0.664981	-0.360816	0.414738	-7.59245	1.4246	NS	-2.35411	0	0	0	-0.352405	-0.272064	-1.27075	Subunit of the RNA polymerase II mediator complex; associates with core polymerase subunits to form the RNA polymerase II holoenzyme; essential protein
YMR117C	SPC24	BioProcess=microtubule nucleation*	-0.00254496	-0.0716182	-0.0470615	-0.482983	0.0473901	-0.0653854	0.022287	0.0597559	NS	NS	-2.42204	NS	-0.734296	-1.3886	-1.82488	0	0	0	Component of the evolutionarily conserved kinetochore-associated Ndc80 complex (Ndc80p-Nuf2p-Spc24p-Spc25p); involved in chromosome segregation, spindle checkpoint activity and kinetochore clustering
YMR118C	ORF:YMR118C	BioProcess=biological_process unknown	-0.592137	0.560357	-0.695176	0.661129	-0.902277	0.661346	-1.12973	0.354089	-22.2067	2.47081	-3.18829	NS	-0.264218	-0.26152	-0.545007	0	0	0	Protein of unknown function with similarity to succinate dehydrogenase cytochrome b subunit; YMR118C is not an essential gene
YMR122W-A	ORF:YMR122W-A	BioProcess=biological_process unknown	-0.380155	0.15224	0.186554	-0.283596	0.16686	-0.199749	0.114289	-0.0919702	NS	NS	NS	-3.18524	0	0	0	-0.234172	-0.0845085	-0.449045	Protein of unknown function; green fluorescent protein (GFP)-fusion protein localizes to the cytoplasm and endoplasmic reticulum
YMR124W	ORF:YMR124W	BioProcess=biological_process unknown	-0.205579	0.31317	-0.400176	0.549955	-0.252305	0.228063	-0.173553	0.0991541	-11.4994	0.737884	NS	-2.92872	0	0	0	-0.0125867	-0.168441	-0.938106	Protein of unknown function; GFP-fusion protein localizes to the cell periphery, cytoplasm, bud, and bud neck; interacts with Crm1p in two-hybrid assay; YMR124W is not an essential gene; predicted to have a role in organelle organization
YMR140W	ORF:YMR140W	BioProcess=biological_process unknown	-0.888883	0.562111	-0.587551	0.404577	-0.48158	0.645869	-0.64565	0.746388	-23.4935	1.61517	-2.12822	NS	-0.0367243	-0.100951	-0.483722	0	0	0	Protein of unknown function; interacts with both the Reg1p/Glc7p phosphatase and the Snf1p kinase
YMR144W	ORF:YMR144W	BioProcess=biological_process unknown	0.415803	-0.0335441	0.111909	0.246654	0.165445	-0.448837	0.18677	-0.392346	-4.97221	-0.757918	-2.61114	-2.50031	-0.0484418	-0.0949979	-2.3914	-0.0675825	-0.134594	-3.77728	Putative protein of unknown function; localized to the nucleus; YMR144W is not an essential gene
YMR147W	ORF:YMR147W	BioProcess=biological_process unknown	0.0530412	-0.175748	0.0151442	-0.322397	0.100808	-0.0251704	0.125678	-0.0288804	-5.84334	-0.245418	-2.93828	NS	-0.385009	-0.518789	-2.41631	0	0	0	Putative protein of unknown function
YMR150C	IMP1	BioProcess=mitochondrial processing	-0.128575	0.234246	-0.112611	0.477392	-0.147707	0.158973	-0.0952099	0.164319	-12.1118	0.440008	-2.1256	NS	-0.583765	-0.324921	-0.774958	0	0	0	Catalytic subunit of the mitochondrial inner membrane peptidase complex, required for maturation of mitochondrial proteins of the intermembrane space; complex contains Imp1p and Imp2p (both catalytic subunits), and Som1p
YMR157C	ORF:YMR157C	BioProcess=biological_process unknown	-0.313257	-0.0283985	-0.152178	0.0530758	-0.170919	0.350809	-0.116086	0.134509	-7.57888	0.676672	-2.65833	NS	-0.117483	-0.861042	-1.6753	0	0	0	Protein of unknown function; null mutant displays reduced respiratory growth and elevated frequency of mitochondrial genome loss; the authentic, non-tagged protein is detected in purified mitochondria in high-throughput studies
YMR163C	ORF:YMR163C	BioProcess=biological_process unknown	0.110512	-0.102583	0.0060763	-0.00771347	0.247671	-0.291028	0.134379	-0.374525	-7.18385	-0.778683	NS	-3.08897	0	0	0	-0.548473	-0.48249	-0.872314	Peroxisome-specific receptor important for peroxisome inheritance; co-fractionates with peroxisome membranes and co-localizes with peroxisomes in vivo; physically interacts with the myosin V motor Myo2p; INP2 is not an essential gene
YMR175W	SIP18	BioProcess=biological_process unknown	-0.598257	0.827041	-1.00146	0.997962	-1.21617	0.671862	-1.79121	0.157371	-17.0734	3.07865	-4.90445	NS	-0.561802	-0.321872	-1.29875	0	0	0	Phospholipid-binding protein; expression is induced by osmotic stress
YMR176W	ECM5	BioProcess=not yet annotated	0.187795	-0.136759	-0.0184635	0.0935026	0.0614199	-0.217262	0.0643449	-0.286166	-4.61337	-0.333107	NS	-2.77684	0	0	0	-0.0913057	-0.216445	-2.21733	Non-essential protein of unknown function, contains ATP/GTP-binding site motif A; null mutant exhibits cellular volume up to four times greater than wild-type, also large drooping buds with elongated necks
YMR186W	HSC82	BioProcess=stress response*	-0.175844	-0.0744051	0.200824	-0.45639	0.398437	-0.251265	0.0859612	-0.25206	-5.03174	-1.04375	NS	-2.5497	0	0	0	-0.532559	-0.509229	-0.952521	Cytoplasmic chaperone of the Hsp90 family, redundant in function and nearly identical with Hsp82p, and together they are essential; expressed constitutively at 10-fold higher basal levels than HSP82 and induced 2-3 fold by heat shock
YMR189W	GCV2	BioProcess=not yet annotated	0.299242	-0.640998	0.415743	-0.635074	0.544876	-0.316039	0.513416	-0.280167	-17.5512	-1.40834	-2.94773	NS	-0.0797471	-0.0737836	-1.03309	0	0	0	P subunit of the mitochondrial glycine decarboxylase complex, required for the catabolism of glycine to 5,10-methylene-THF; expression is regulated by levels of 5,10-methylene-THF in the cytoplasm
YMR191W	ORF:YMR191W	BioProcess=biological_process unknown	-0.164649	-0.0755351	-0.00492735	-0.11854	-0.051214	0.242736	-0.118469	0.105265	-2.44779	0.326131	-2.45183	-2.34295	-0.186709	-0.987786	-2.13127	-0.234639	-1.30361	-2.82786	Protein required for survival at high temperature during stationary phase; not required for growth on nonfermentable carbon sources
YMR192W	ORF:YMR192W	BioProcess=biological_process unknown	0.389539	-0.759878	-0.0636332	-0.397706	0.118419	-0.474651	0.277085	-0.652152	-14.3628	-0.764073	NS	-3.85751	0	0	0	-0.17967	-0.111692	-0.161966	Putative GTPase activating protein (GAP) that may have a role in polarized exocytosis; stimulates Gyp5p GAP activity on Ypt1p, colocalizes with Gyp5p at sites of polarized growth; interacts with Gyp5p, Rvs161p, and Rvs167p
YMR196W	ORF:YMR196W	BioProcess=biological_process unknown	-1.39747	0.393403	-1.24815	0.505707	-1.046	0.633701	-1.24724	0.586198	-28.235	2.71964	-2.0872	NS	-0.00410422	-0.193282	-0.268688	0	0	0	Putative protein of unknown function; green fluorescent protein (GFP)-fusion protein localizes to the cytoplasm; YMR196W is not an essential gene
YMR198W	CIK1	BioProcess=meiosis*	-0.0348634	0.265253	-0.139897	0.435448	-0.0284914	-0.0124491	-0.102474	-0.0486776	-5.05041	0.0290844	-2.45145	-3.47837	-0.0630442	-0.293551	-2.04011	-0.0927982	-0.461319	-3.45414	Kinesin-associated protein required for both karyogamy and mitotic spindle organization, interacts stably and specifically with Kar3p and may function to target this kinesin to a specific cellular role; has similarity to Vik1p
YMR199W	CLN1	BioProcess=G1/S transition of mitotic cell cycle*	0.332063	-0.203078	0.300589	-0.171822	0.327786	-0.59613	0.397685	-0.591958	-21.249	-1.25965	-3.60376	-5.26174	-0.0560542	-0.0564037	-0.847293	-0.210962	-0.212427	-4.84537	G1 cyclin involved in regulation of the cell cycle; activates Cdc28p kinase to promote the G1 to S phase transition; late G1 specific expression depends on transcription factor complexes, MBF (Swi6p-Mbp1p) and SBF (Swi6p-Swi4p)
YMR204C	ORF:YMR204C	BioProcess=biological_process unknown	-0.00135713	0.22219	-0.0835019	0.284978	0.0225006	0.0143885	-0.0583516	0.00603228	-3.57728	-0.0498269	NS	-2.00277	0	0	0	-0.296626	-0.175525	-2.00807	Peripheral membrane protein of peroxisomes involved in peroxisomal inheritance; recruitment to peroxisomes is mediated by interaction with Pex3p at the peroxisomal membrane
YMR205C	PFK2	BioProcess=glycolysis	-0.222995	-0.0121828	-0.016204	-0.406099	-0.0180261	0.115016	-0.103012	0.199986	NS	NS	NS	-2.7422	0	0	0	-0.338339	-0.338269	-2.81666	Beta subunit of heterooctameric phosphofructokinase involved in glycolysis, indispensable for anaerobic growth, activated by fructose-2,6-bisphosphate and AMP, mutation inhibits glucose induction of cell cycle-related genes
YMR207C	HFA1	BioProcess=biological_process unknown	0.1776	-0.391574	0.0272299	-0.241102	0.00539536	-0.392907	0.392061	-0.587688	-8.99279	-0.383632	NS	-2.288	0	0	0	-0.309973	-0.309568	-0.239558	Mitochondrial acetyl-coenzyme A carboxylase, catalyzes the production of malonyl-CoA in mitochondrial fatty acid biosynthesis
YMR215W	GAS3	BioProcess=biological_process unknown	0.147879	-0.285981	0.271397	-0.596003	0.377105	-0.33986	0.270921	-0.133435	-16.1192	-1.09756	-2.54869	-3.05753	-0.0773369	-0.305586	-0.875933	-0.210908	-0.999748	-3.24234	Putative 1,3-beta-glucanosyltransferase, has similarity to Gas1p; localizes to the cell wall
YMR220W	ERG8	BioProcess=ergosterol biosynthesis*	0.169582	-0.0936206	0.108922	0.000894972	0.177254	-0.127748	0.16411	-0.162657	-12.3695	-0.49349	NS	-2.02847	0	0	0	-0.0550792	-0.409525	-0.796154	Phosphomevalonate kinase, an essential cytosolic enzyme that acts in the biosynthesis of isoprenoids and sterols, including ergosterol, from mevalonate
YMR224C	MRE11	BioProcess=DNA repair*	-0.0113123	0.21669	-0.189359	0.339118	-0.193553	0.226523	-0.157595	-0.0086278	-12.7386	0.610581	-3.30324	-3.64758	-0.510724	-0.248308	-1.2628	-1.40603	-0.625503	-3.68681	Subunit of a complex with Rad50p and Xrs2p (MRX complex) that functions in repair of DNA double-strand breaks and in telomere stability, exhibits nuclease activity that appears to be required for MRX function; widely conserved
YMR237W	ORF:YMR237W	BioProcess=biological_process unknown	-0.0813597	-0.0194102	-0.162348	-0.0183105	-0.0853699	0.262311	-0.105942	0.180355	-7.5793	0.425809	-3.2396	-2.14164	-0.486509	-0.0445578	-2.23611	-0.865866	-0.0699438	-4.16265	Member of the ChAPs family (Chs5p-Arf1p-binding proteins: Bch1p, Bch2p, Bud7p, Chs6p), that forms the exomer complex with Chs5p to mediate export of specific cargo proteins from the Golgi to the plasma membrane; may interact with ribosomes
YMR239C	RNT1	BioProcess=35S primary transcript processing	0.903946	-1.12681	0.90557	-0.733788	0.754412	-1.28079	0.766818	-1.23361	-25.1509	-2.79994	-2.02039	NS	-0.150595	-0.107083	-0.359704	0	0	0	RNAase III; involved in rDNA transcription and rRNA processing; also cleaves a stem-loop structure at the 3' end of U2 snRNA to ensure formation of the correct U2 3' end; involved in polyadenylation-independent transcription termination
YMR244C-A	ORF:YMR244C-A	BioProcess=biological_process unknown	0.0501872	0.0646792	0.137823	0.326406	-0.249135	0.132875	-0.138984	-0.0716975	NS	NS	-2.20559	NS	-0.411347	-0.866125	-2.47197	0	0	0	Putative protein of unknown function; green fluorescent protein (GFP)-fusion protein localizes to both the cytoplasm and nucleus and is induced in response to the DNA-damaging agent MMS; YMR244C-A is not an essential gene
YMR244W	ORF:YMR244W	BioProcess=biological_process unknown	-0.182151	0.0470463	0.0449658	-0.0328855	-0.172541	0.129471	-0.344556	0.250889	-4.25788	0.454526	NS	-2.60638	0	0	0	-0.169363	-0.402939	-0.0209967	Putative protein of unknown function
YMR246W	FAA4	BioProcess=not yet annotated	0.698505	-1.10261	0.887551	-1.43238	0.655233	-1.22574	0.618778	-1.08211	-29.7893	-2.55093	NS	-2.62899	0	0	0	-0.0542547	-0.555285	-0.149538	Long chain fatty acyl-CoA synthetase, activates imported fatty acids with a preference for C12:0-C16:0 chain lengths; functions in long chain fatty acid import; important for survival during stationary phase; localized to lipid particles
YMR250W	GAD1	BioProcess=amino acid metabolism	-2.65005	0.688847	-2.34278	0.665453	-2.25546	0.891692	-2.53362	0.862591	-39.5523	5.39122	-2.4408	NS	-0.00413908	-0.11697	-0.11975	0	0	0	Glutamate decarboxylase, converts glutamate into gamma-aminobutyric acid (GABA) during glutamate catabolism; involved in response to oxidative stress
YMR253C	ORF:YMR253C	BioProcess=biological_process unknown	-0.709319	0.30316	-0.46889	0.0740178	-0.475206	0.372891	-0.585839	0.504873	-19.5407	1.32361	NS	-2.76247	0	0	0	-0.0616672	-0.0181788	-2.54068	Putative protein of unknown function; green fluorescent protein (GFP)-fusion protein localizes to the cytoplasm in a punctate pattern; YMR253C is not an essential gene
YMR259C	ORF:YMR259C	BioProcess=biological_process unknown	0.625453	-0.795276	0.550975	-1.04628	0.613015	-0.953237	0.659843	-0.774637	-31.3733	-2.18901	-2.10877	NS	-0.0390493	-0.257336	-0.0858404	0	0	0	Putative protein of unknown function; green fluorescent protein (GFP)-fusion protein localizes to the cytoplasm; YMR259C is not an essential gene
YMR261C	TPS3	BioProcess=stress response*	-1.03808	0.479278	-0.937673	0.261655	-0.867168	0.664156	-0.939258	0.6403	-33.7637	2.38631	-4.50539	-2.98323	-0.0902612	-0.00828746	-0.380914	-0.916849	-0.057871	-5.54697	Regulatory subunit of trehalose-6-phosphate synthase/phosphatase complex, which synthesizes the storage carbohydrate trehalose; expression is induced by stress conditions and repressed by the Ras-cAMP pathway
YMR262W	ORF:YMR262W	BioProcess=biological_process unknown	-0.680215	0.451337	-0.390054	0.674184	-0.504536	0.316736	-0.556412	0.380696	-21.4448	1.31291	-2.75281	NS	-0.389312	-0.366753	-0.293492	0	0	0	Protein of unknown function; interacts weakly with Knr4p; YMR262W is not an essential gene
YMR266W	RSN1	BioProcess=biological_process unknown	0.349789	-0.541871	0.462964	-0.807328	0.476204	-0.438511	0.331908	-0.350414	-22.3778	-1.39801	NS	-3.41552	0	0	0	-0.622263	-0.233229	-2.55605	Membrane protein of unknown function; overexpression suppresses NaCl sensitivity of sro7 mutant cells by restoring sodium pump (Ena1p) localization to the plasma membrane
YMR272C	SCS7	BioProcess=fatty acid metabolism	-0.689043	0.268245	-0.354127	0.0392786	-0.463131	0.450604	-0.476925	0.558057	-20.1818	1.38737	-3.23173	-4.54729	-0.144581	-0.00781321	-0.828367	-0.576588	-0.0246297	-4.31466	Sphingolipid alpha-hydroxylase, functions in the alpha-hydroxylation of sphingolipid-associated very long chain fatty acids, has both cytochrome b5-like and hydroxylase/desaturase domains, not essential for growth
YMR280C	CAT8	BioProcess=gluconeogenesis	-0.282189	0.42589	-0.341333	0.615493	-0.344581	0.122469	-0.463504	0.109779	-13.4351	0.82008	-2.91421	NS	-0.00083445	-0.232668	-1.36719	0	0	0	Zinc cluster transcriptional activator necessary for derepression of a variety of genes under non-fermentative growth conditions, active after diauxic shift, binds carbon source responsive elements
YMR288W	HSH155	BioProcess=biological_process unknown	0.440333	-0.442246	0.380673	-0.386936	0.428375	-0.674954	0.465377	-0.565071	-26.364	-1.57179	NS	-2.18543	0	0	0	-0.477497	-0.516068	-1.5973	U2-snRNP associated splicing factor that forms extensive associations with the branch site-3' splice site-3' exon region upon prespliceosome formation; similarity to the mammalian U2 snRNP-associated splicing factor SAP155
YMR289W	ORF:YMR289W	BioProcess=biological_process unknown	-0.064512	0.0724002	-0.130891	0.219409	-0.202185	0.0695424	-0.0321514	0.0614286	-8.56649	0.469692	NS	-2.10484	0	0	0	-1.47729	-0.333138	-1.11381	Aminodeoxychorismate lyase (4-amino-4-deoxychorismate lyase), catalyzes the third step in para-aminobenzoic acid biosynthesis; involved in folic acid biosynthesis
YMR291W	ORF:YMR291W	BioProcess=biological_process unknown	-1.43144	0.552079	-0.994336	-0.0513621	-0.969294	0.528009	-0.906562	0.754196	-22.8165	2.4486	-3.79399	-4.2371	-0.0452309	-0.190588	-0.741117	-0.181751	-0.976675	-4.71062	Putative kinase of unknown function; green fluorescent protein (GFP)-fusion protein localizes to the cytoplasm and nucleus; YMR291W is not an essential gene
YMR292W	GOT1	BioProcess=not yet annotated	0.340292	-0.531153	0.303476	-0.666524	0.434915	-0.347841	0.291316	-0.241184	-19.5848	-1.22011	-2.61365	-2.06103	-0.163702	-0.100397	-0.731715	-0.620091	-0.351769	-3.50103	Homodimeric protein that is packaged into COPII vesicles and cycles between the ER and Golgi; involved in secretory transport but not directly required for aspects of transport assayed in vitro; may influence membrane composition
YMR301C	ATM1	BioProcess=iron homeostasis	0.263338	-0.438183	0.359488	-0.572986	0.164824	-0.407109	0.26535	-0.365178	-21.348	-0.727954	NS	-2.27979	0	0	0	-0.332395	-0.686922	-0.128247	Mitochondrial inner membrane ATP-binding cassette (ABC) transporter, exports mitochondrially synthesized precursors of iron-sulfur (Fe/S) clusters to the cytosol
YMR303C	ADH2	BioProcess=ethanol metabolism	-0.174801	-0.0526137	0.122703	-0.264302	-0.125011	0.125039	-0.110646	0.112323	NS	NS	NS	-2.9534	0	0	0	-0.145136	-0.138956	-0.892107	Glucose-repressible alcohol dehydrogenase II, catalyzes the conversion of ethanol to acetaldehyde; involved in the production of certain carboxylate esters; regulated by ADR1
YMR305C	SCW10	BioProcess=mating (sensu Saccharomyces)	0.575498	-1.08666	0.753473	-1.44834	0.620362	-1.12841	0.502697	-1.04618	-29.7779	-2.37675	NS	-3.27339	0	0	0	-0.520548	-0.316008	-0.332577	Cell wall protein with similarity to glucanases; may play a role in conjugation during mating based on mutant phenotype and its regulation by Ste12p
YMR307W	GAS1	BioProcess=cell wall organization and biogenesis	0.315192	-0.624996	0.56339	-0.995289	0.470761	-0.687442	0.349903	-0.620131	-19.0451	-1.62739	NS	-2.06147	0	0	0	-0.289684	-0.0979151	-0.463023	Beta-1,3-glucanosyltransferase, required for cell wall assembly and also has a role in transcriptional silencing; localizes to the cell surface via a glycosylphosphatidylinositol (GPI) anchor; also found at the nuclear periphery
YMR319C	FET4	BioProcess=low affinity iron transport	-0.34952	0.108414	-0.245018	-0.446894	-0.26953	0.327643	-0.184296	0.539371	-5.75508	0.828848	-4.34113	-3.78492	-0.145939	-1.09416	-2.61856	-0.231035	-1.94965	-4.63183	Low-affinity Fe(II) transporter of the plasma membrane
YNL007C	SIS1	BioProcess=not yet annotated	-0.500154	0.240704	-0.536619	-0.00792523	-0.26556	0.340994	-0.393836	0.380577	-13.6352	0.871195	-2.7632	NS	-0.379383	-0.174424	-1.19088	0	0	0	Type II HSP40 co-chaperone that interacts with the HSP70 protein Ssa1p; not functionally redundant with Ydj1p due to due to substrate specificity; shares similarity with bacterial DnaJ proteins
YNL016W	PUB1	BioProcess=mRNA processing	0.240793	-0.128757	0.31668	-0.0229019	0.156253	-0.0762073	0.0938054	-0.117445	-11.6711	-0.396207	-2.44671	NS	-0.14858	-0.748401	-0.994501	0	0	0	Poly (A)+ RNA-binding protein, abundant mRNP-component protein that binds mRNA and is required for stability of many mRNAs; component of glucose deprivation induced stress granules, involved in P-body-dependent granule assembly
YNL030W	HHF2	BioProcess=chromatin assembly/disassembly	0.240723	0.100236	0.0933512	0.160323	0.102539	-0.0690047	0.0255963	-0.157281	NS	NS	-2.07033	NS	-0.626967	-0.147164	-2.71117	0	0	0	Histone H4, core histone protein required for chromatin assembly and chromosome function; one of two identical histone proteins (see also HHF1); contributes to telomeric silencing; N-terminal domain involved in maintaining genomic integrity
YNL042W	BOP3	BioProcess=biological_process unknown	-0.20536	0.463198	-0.0499022	0.570335	-0.32792	0.207191	-0.258789	0.163352	-9.02452	0.838477	-2.20094	NS	-0.291731	-0.230988	-1.5707	0	0	0	Protein of unknown function, potential Cdc28p substrate; overproduction confers resistance to methylmercury
YNL049C	SFB2	BioProcess=biological_process unknown	-0.263652	0.0951422	-0.288375	-0.130163	-0.232308	0.110888	-0.18809	0.232936	-7.92769	0.584724	-2.13607	NS	-0.12409	-0.919453	-1.23265	0	0	0	Component of the Sec23p-Sfb2p heterodimer of the COPII vesicle coat, required for cargo selection during vesicle formation in ER to Golgi transport; homologous to Sec24p and Sfb3p
YNL056W	ORF:YNL056W	BioProcess=biological_process unknown	0.101776	0.145184	0.0822671	0.215277	0.0254415	-0.0633561	0.00395617	-0.0773233	NS	NS	-2.18966	NS	-0.0308038	-0.203691	-3.28362	0	0	0	Putative protein with similarity to predicted tyrosine phosphatases Oca1p and Siw14p; green fluorescent protein (GFP)-fusion protein localizes to the cytoplasm; YNL056W is not an essential gene
YNL065W	AQR1	BioProcess=biological_process unknown	-1.16565	0.446234	-1.17638	0.167586	-1.26232	0.630436	-1.13179	0.838991	-26.8246	3.16983	-2.71356	-2.55848	-0.0163972	-0.253646	-0.342939	-0.0774297	-1.91179	-2.75712	Plasma membrane multidrug transporter of the major facilitator superfamily, confers resistance to short-chain monocarboxylic acids and quinidine; involved in the excretion of excess amino acids
YNL075W	IMP4	BioProcess=rRNA modification*	0.768064	-1.02549	0.621394	-0.861151	0.550462	-1.02948	0.550825	-1.05513	-36.0498	-2.12632	-2.14059	NS	-0.0026759	-0.0153003	-0.204927	0	0	0	Component of the SSU processome, which is required for pre-18S rRNA processing; interacts with Mpp10p; member of a superfamily of proteins that contain a sigma(70)-like motif and associate with RNAs
YNL085W	MKT1	BioProcess=viral life cycle	0.165336	-0.204768	0.217812	-0.465983	0.273744	-0.162849	0.225192	-0.0941279	-18.2399	-0.726432	-4.26169	-3.71174	-0.268126	-0.340389	-1.04898	-1.0026	-1.32617	-4.56491	Protein that forms a complex with Pbp1p that may mediate posttranscriptional regulation of HO endonuclease; involved in propagation of M2 dsRNA satellite of L-A virus; allelic variation affects mitochondrial genome stability
YNL096C	RPS7B	BioProcess=protein biosynthesis	0.483402	-0.396195	0.46406	-0.340766	0.40603	-0.641615	0.320249	-0.594443	-22.8072	-1.45513	-2.86953	NS	-0.00151629	-0.0471725	-0.665054	0	0	0	Protein component of the small (40S) ribosomal subunit, nearly identical to Rps7Ap; interacts with Kti11p; deletion causes hypersensitivity to zymocin; has similarity to rat S7 and Xenopus S8 ribosomal proteins
YNL102W	POL1	BioProcess=DNA replication initiation*	0.590759	-0.93792	0.521523	-1.09443	0.566701	-0.91258	0.573083	-0.692343	-35.6453	-2.04751	-3.99892	-2.71675	-0.000333722	-0.209571	-0.210971	-0.00248991	-3.25006	-3.27724	Catalytic subunit of the DNA polymerase I alpha-primase complex, required for the initiation of DNA replication during mitotic DNA synthesis and premeiotic DNA synthesis
YNL104C	LEU4	BioProcess=leucine biosynthesis	-0.943282	0.559607	-0.683461	0.243138	-0.817419	0.431151	-0.952786	0.397043	-22.7242	2.05852	NS	-2.06537	0	0	0	-0.485366	-0.20533	-0.216498	Alpha-isopropylmalate synthase (2-isopropylmalate synthase); the main isozyme responsible for the first step in the leucine biosynthesis pathway
YNL117W	MLS1	BioProcess=glyoxylate cycle	0.0353137	0.622441	-0.406463	-0.0322733	-0.224379	0.20554	-1.00587	-0.466301	-3.61141	0.638828	-5.5941	NS	-4.63353	-0.291329	-2.56096	0	0	0	Malate synthase, enzyme of the glyoxylate cycle, involved in utilization of non-fermentable carbon sources; expression is subject to carbon catabolite repression; localizes in peroxisomes during growth in oleic acid medium
YNL118C	DCP2	BioProcess=mRNA catabolism	0.161139	0.166545	-0.130042	0.23157	-0.184693	0.222255	-0.122103	0.0657529	-6.05843	0.593155	NS	-2.27181	0	0	0	-1.25048	-0.375464	-2.05361	Catalytic subunit of the Dcp1p-Dcp2p decapping enzyme complex, which removes the 5' cap structure from mRNAs prior to their degradation; member of the Nudix hydrolase family
YNL119W	ORF:YNL119W	BioProcess=biological_process unknown	0.740469	-1.13568	0.598376	-0.614254	0.618017	-0.965754	0.584099	-0.990171	-26.3587	-2.21126	NS	-2.5989	0	0	0	-0.789691	-1.22685	-0.865264	Protein required for thiolation of the uridine at the wobble position of Lys(UUU) and Glu(UUC) tRNAs; has a role in urmylation and in invasive and pseudohyphal growth; inhibits replication of Brome mosaic virus in S. cerevisiae
YNL121C	TOM70	BioProcess=mitochondrial translocation	0.19846	-0.332464	0.140713	-0.137389	0.260967	-0.187807	0.210624	-0.167742	-18.1642	-0.713366	NS	-2.07799	0	0	0	-0.53651	-0.993662	-1.74528	Component of the TOM (translocase of outer membrane) complex responsible for recognition and initial import steps for all mitochondrially directed proteins; acts as a receptor for incoming precursor proteins
YNL137C	NAM9	BioProcess=protein biosynthesis	-0.00905962	-0.18965	0.039192	-0.00297771	0.0856789	0.0163403	0.0371455	0.0602159	NS	NS	-2.5089	NS	-1.05096	-1.11272	-2.04649	0	0	0	Mitochondrial ribosomal component of the small subunit
YNL145W	MFA2	BioProcess=mating (sensu Saccharomyces)	0.63918	-0.676561	0.526782	-0.37604	0.394377	-0.864215	0.473578	-0.939916	-24.7232	-1.67129	-4.29361	-2.33509	-0.0944625	-0.0907015	-0.745766	-0.474301	-0.451916	-5.39849	Mating pheromone a-factor, made by a cells; interacts with alpha cells to induce cell cycle arrest and other responses leading to mating; biogenesis involves C-terminal modification, N-terminal proteolysis, and export; also encoded by MFA1
YNL153C	GIM3	BioProcess=protein folding	0.284702	-0.0647458	0.111941	0.123319	0.124274	-0.126494	-0.0159309	-0.240107	-3.95925	-0.373004	-2.71925	NS	-0.514116	-0.60386	-2.46923	0	0	0	Subunit of the heterohexameric cochaperone prefoldin complex which binds specifically to cytosolic chaperonin and transfers target proteins to it
YNL160W	YGP1	BioProcess=stress response*	-0.944873	0.418273	-0.682563	0.24784	-0.755896	0.493997	-0.762417	0.510737	-27.3271	1.99784	NS	-2.39413	0	0	0	-0.270288	-0.206984	-2.03167	Cell wall-related secretory glycoprotein; induced by nutrient deprivation-associated growth arrest and upon entry into stationary phase; may be involved in adaptation prior to stationary phase entry; has similarity to Sps100p
YNL164C	IBD2	BioProcess=mitotic spindle checkpoint	0.654717	-0.439148	0.348586	-0.100096	0.314015	-0.444001	0.404887	-0.514938	-15.7498	-1.08992	NS	-2.49578	0	0	0	-0.0851245	-0.0195836	-2.3535	Component of the BUB2-dependent spindle checkpoint pathway, interacts with Bfa1p and functions upstream of Bub2p and Bfa1p
YNL166C	BNI5	BioProcess=biological_process unknown	0.355936	-0.209093	0.179106	0.0864557	0.213427	-0.339863	0.23053	-0.419797	-8.9101	-0.775001	NS	-2.1239	0	0	0	-0.090862	-0.35717	-2.48969	Protein involved in organization of septins at the mother-bud neck, may interact directly with the Cdc11p septin, localizes to bud neck in a septin-dependent manner
YNL175C	NOP13	BioProcess=biological_process unknown	1.05682	-1.39507	1.00795	-1.2728	0.641067	-1.68027	0.724178	-1.46974	-29.2016	-2.95839	-2.97044	NS	-0.0983596	-0.0567524	-0.387214	0	0	0	Nucleolar protein found in preribosomal complexes; contains an RNA recognition motif (RRM)
YNL183C	NPR1	BioProcess=regulation of nitrogen utilization	-0.50777	0.400255	-0.479111	0.449279	-0.480616	0.365722	-0.36177	0.141938	-25.0826	1.33109	NS	-4.26668	0	0	0	-0.0820892	-0.823583	-0.918504	Protein kinase that stabilizes several plasma membrane amino acid transporters by antagonizing their ubiquitin-mediated degradation
YNL186W	UBP10	BioProcess=deubiquitination	0.768011	-1.37888	0.745408	-0.935351	0.661542	-1.28761	0.754107	-1.1882	-34.4424	-2.60708	-2.55286	-2.27353	-0.217651	-0.0721453	-0.0825261	-3.06654	-0.730956	-0.869231	Ubiquitin-specific protease that deubiquitinates ubiquitin-protein moieties; may regulate silencing by acting on Sir4p; involved in posttranscriptionally regulating Gap1p and possibly other transporters; primarily located in the nucleus
YNL190W	ORF:YNL190W	BioProcess=biological_process unknown	-0.281392	0.0416009	0.20666	-0.415244	0.148647	-0.150014	0.0643323	-0.0806365	NS	NS	NS	-3.21085	0	0	0	-0.0197248	-0.0582181	-0.836044	Cell wall protein of unknown function; proposed role as a hydrophilin induced by osmotic stress; contains a putative GPI-attachment site
YNL192W	CHS1	BioProcess=cytokinesis	-0.210002	-0.0465555	-0.058025	-0.138738	-0.0640103	0.162861	-0.0311733	0.172481	-2.25993	0.281932	-2.46876	NS	-0.217969	-0.0314757	-3.00469	0	0	0	Chitin synthase I, requires activation from zymogenic form in order to catalyze the transfer of N-acetylglucosamine (GlcNAc) to chitin; required for repairing the chitin septum during cytokinesis; transcription activated by mating factor
YNL194C	ORF:YNL194C	BioProcess=biological_process unknown	-2.96522	0.791265	-3.12175	0.677184	-3.12521	0.895839	-3.5109	1.02758	-42.9465	7.10857	NS	-4.65365	0	0	0	-1.67229	-0.0270039	-0.174457	Integral membrane protein required for sporulation and plasma membrane sphingolipid content; has sequence similarity to SUR7 and FMP45; GFP-fusion protein is induced in response to the DNA-damaging agent MMS
YNL200C	ORF:YNL200C	BioProcess=biological_process unknown	-1.76735	0.54145	-1.48862	0.679802	-1.60355	0.774602	-1.75346	0.817719	-40.1361	3.97229	-2.99372	-2.31235	-0.0812819	-0.145079	-0.069981	-1.37082	-2.98188	-1.1203	Putative protein of unknown function; the authentic, non-tagged protein is detected in highly purified mitochondria in high-throughput studies
YNL207W	RIO2	BioProcess=biological_process unknown	0.663982	-0.930198	0.642448	-0.695441	0.5135	-0.813844	0.549981	-0.679099	-32.1487	-1.84944	NS	-2.26808	0	0	0	-2.06269	-0.116619	-0.363382	Essential serine kinase involved in the processing of the 20S pre-rRNA into mature 18S rRNA; has similarity to Rio1p
YNL208W	ORF:YNL208W	BioProcess=biological_process unknown	-0.160103	0.0652792	-0.0840944	0.381085	-0.127267	0.118576	-0.186102	0.12274	-8.1627	0.370095	-2.08864	NS	-0.723693	-1.07505	-0.547182	0	0	0	Protein of unknown function; may interact with ribosomes, based on co-purification experiments; authentic, non-tagged protein is detected in purified mitochondria in high-throughput studies; potential orthologs found in other fungi
YNL209W	SSB2	BioProcess=protein biosynthesis	0.515625	-0.62012	0.63915	-0.949564	0.446958	-0.769478	0.365362	-0.647874	-22.3566	-1.67878	NS	-2.09885	0	0	0	-0.322504	-0.533962	-0.382581	Cytoplasmic ATPase that is a ribosome-associated molecular chaperone, functions with J-protein partner Zuo1p; may be involved in the folding of newly-synthesized polypeptide chains; member of the HSP70 family; homolog of SSB1
YNL210W	MER1	BioProcess=meiosis	0.570384	-0.959378	-0.137805	-0.925004	-0.876225	0.23732	0.563171	-0.397091	NS	NS	NS	-2.27314	0	0	0	-0.278463	-0.821707	-0.412494	Protein with RNA-binding motifs required for meiosis-specific mRNA splicing; required for chromosome pairing and meiotic recombination
YNL212W	VID27	BioProcess=not yet annotated	-0.0979919	-0.0451916	-0.187063	0.0471017	0.0113406	-0.021327	0.118704	-0.053137	NS	NS	NS	-3.33678	0	0	0	-0.276108	-0.249035	-2.02508	Cytoplasmic protein of unknown function; possibly involved in vacuolar protein degradation; not essential for proteasome-dependent degradation of fructose-1,6-bisphosphatase (FBPase); null mutants exhibit normal growth
YNL219C	ALG9	BioProcess=protein amino acid glycosylation	0.0875585	-0.203481	0.24189	-0.348034	0.0876809	-0.0546005	0.0550101	-0.082106	-6.94948	-0.235376	NS	-2.57305	0	0	0	-0.109406	-0.158162	-0.688275	Mannosyltransferase, involved in N-linked glycosylation; catalyzes the transfer of mannose from Dol-P-Man to lipid-linked oligosaccharides; mutation of the human ortholog causes type 1 congenital disorders of glycosylation
YNL221C	POP1	BioProcess=rRNA processing*	0.124368	-0.0641472	0.00703153	0.158208	-0.0268482	-0.253361	0.0715593	-0.247293	-3.60274	-0.228565	-3.59024	-3.57621	-0.531253	-0.000950052	-2.90698	-0.788242	-0.0012723	-4.4107	Subunit of both RNase MRP, which cleaves pre-rRNA, and nuclear RNase P, which cleaves tRNA precursors to generate mature 5' ends; binds to the RPR1 RNA subunit in RNase P
YNL222W	SSU72	BioProcess=transcription	0.511119	-0.662333	0.419249	-0.32585	0.560171	-0.682379	0.533812	-0.626937	-27.1669	-1.8082	NS	-3.96954	0	0	0	-1.14006	-0.81241	-0.530698	Transcription/RNA-processing factor that associates with TFIIB and cleavage/polyadenylation factor Pta1p; exhibits phosphatase activity on serine-5 of the RNA polymerase II C-terminal domain; affects start site selection in vivo
YNL227C	ORF:YNL227C	BioProcess=biological_process unknown	0.977918	-0.573947	0.885159	-0.907789	0.413314	-0.650551	0.323546	-0.715004	-20.4628	-1.47587	-2.61352	-2.9988	-0.287483	-0.119103	-0.583668	-1.3139	-0.461293	-2.9843	Co-chaperone that stimulates the ATPase activity of Ssa1p, required for a late step of ribosome biogenesis; associated with the cytosolic large ribosomal subunit; contains a J-domain; mutation causes defects in fluid-phase endocytosis
YNL232W	CSL4	BioProcess=35S primary transcript processing*	0.475315	-0.712956	0.443638	-0.46089	0.426729	-0.550126	0.414361	-0.552194	-30.2357	-1.39808	NS	-2.09591	0	0	0	-1.09403	-1.32298	-0.0194186	Exosome non-catalytic core component; involved in 3'-5' RNA processing and degradation in both the nucleus and the cytoplasm; predicted to contain an S1 RNA binding domain; has similarity to human hCsl4p (EXOSC1)
YNL237W	YTP1	BioProcess=biological_process unknown	-1.85616	0.407406	-1.63055	0.473682	-1.61381	0.818398	-1.59778	0.821393	-30.7679	4.04884	-2.85047	NS	-0.0825704	-0.071724	-0.329511	0	0	0	Probable type-III integral membrane protein of unknown function, has regions of similarity to mitochondrial electron transport proteins
YNL241C	ZWF1	BioProcess=pentose-phosphate shunt	-0.838306	0.490209	-0.612022	0.24839	-0.647514	0.4595	-0.780189	0.383069	-28.0296	1.7454	NS	-3.14274	0	0	0	-0.885062	-0.719625	-0.409808	Glucose-6-phosphate dehydrogenase (G6PD), catalyzes the first step of the pentose phosphate pathway; involved in adapting to oxidatve stress; homolog of the human G6PD which is deficient in patients with hemolytic anemia
YNL250W	RAD50	BioProcess=DNA repair*	0.11023	0.105884	-0.0494748	0.364101	-0.0155255	-0.119943	-0.00839524	-0.054816	NS	NS	-2.02273	-2.39887	-0.327995	-0.0403484	-2.4887	-0.38784	-0.0464063	-3.01253	Subunit of MRX complex, with Mre11p and Xrs2p, involved in processing double-strand DNA breaks in vegetative cells, initiation of meiotic DSBs, telomere maintenance, and nonhomologous end joining
YNL258C	DSL1	BioProcess=biological_process unknown	0.239435	-0.00794785	0.0594919	0.343115	0.0750062	-0.0276648	0.0100591	-0.15464	NS	NS	-2.24922	-2.23853	-0.0310106	-0.865846	-2.42182	-0.0350965	-1.02351	-2.87162	Peripheral membrane protein needed for Golgi-to-ER retrograde traffic; forms a complex with Sec39p and Tip20p that interacts with ER SNAREs Sec20p and Use1p; component of the ER target site that interacts with coatomer; interacts with Cin5p
YNL259C	ATX1	BioProcess=response to oxidative stress*	0.354148	-0.21374	0.15296	0.0858014	0.0934056	-0.168685	0.130204	-0.404151	-7.42878	-0.348289	-2.19833	-2.35654	-0.12277	-0.449669	-1.57273	-0.199917	-0.796769	-2.95361	Cytosolic copper metallochaperone that transports copper to the secretory vesicle copper transporter Ccc2p for eventual insertion into Fet3p, which is a multicopper oxidase required for high-affinity iron uptake
YNL273W	TOF1	BioProcess=DNA topological change	0.256951	-0.354914	0.0191095	-0.115562	0.161899	-0.269236	0.219389	-0.209694	-10.3177	-0.58292	NS	-2.25153	0	0	0	-0.295103	-0.285924	-0.230928	Subunit of a replication-pausing checkpoint complex (Tof1p-Mrc1p-Csm3p) that acts at the stalled replication fork to promote sister chromatid cohesion after DNA damage, facilitating gap repair of damaged DNA; interacts with the MCM helicase
YNL289W	PCL1	BioProcess=cell cycle	0.634479	-0.60834	0.51568	-0.416925	0.542507	-0.686626	0.531248	-0.886876	-24.8209	-1.77506	-2.01162	NS	-0.0679064	-0.149236	-0.383322	0	0	0	Cyclin, interacts with cyclin-dependent kinase Pho85p; member of the Pcl1,2-like subfamily, involved in the regulation of polarized growth and morphogenesis and progression through the cell cycle; localizes to sites of polarized cell growth
YNL302C	RPS19B	BioProcess=protein biosynthesis	0.463318	-0.371869	0.380522	-0.246628	0.358093	-0.558132	0.233038	-0.526622	-17.8295	-1.28592	-2.10275	NS	-0.0356983	-0.101202	-0.774717	0	0	0	Protein component of the small (40S) ribosomal subunit, required for assembly and maturation of pre-40 S particles; mutations in human RPS19 are associated with Diamond Blackfan anemia; nearly identical to Rps19Ap
YNL305C	ORF:YNL305C	BioProcess=biological_process unknown	-1.21077	0.474278	-0.913302	0.282647	-0.997081	0.624055	-1.09326	0.616511	-29.7413	2.60292	NS	-3.08903	0	0	0	-0.00399706	-0.587304	-2.13877	Putative protein of unknown function; green fluorescent protein (GFP)-fusion protein localizes to the vacuole; YNL305C is not an essential gene
YNL309W	STB1	BioProcess=biological_process unknown	0.170749	0.0838746	0.318413	0.14859	0.0712269	-0.0162125	0.101181	-0.0693258	-2.23927	-0.156349	-2.43933	NS	-0.506539	-0.679466	-2.88435	0	0	0	Protein with a role in regulation of MBF-specific transcription at Start, phosphorylated by Cln-Cdc28p kinases in vitro; unphosphorylated form binds Swi6p and binding is required for Stb1p function; expression is cell-cycle regulated
YNL311C	ORF:YNL311C	BioProcess=biological_process unknown	-0.64789	0.596227	-0.76342	0.743631	-0.684621	0.354419	-0.754602	0.306049	-24.3784	1.71091	-2.03457	-2.15981	-0.04078	-0.07315	-0.444308	-0.176891	-0.343312	-3.01525	Protein of unknown function that may interact with ribosomes, based on co-purification experiments; putative F-box protein; analysis of integrated high-throughput datasets predicts involvement in ubiquitin-dependent protein catabolism
YNL321W	ORF:YNL321W	BioProcess=biological_process unknown	-0.065955	0.00561998	-0.0105494	-0.252768	0.0658237	0.156428	0.0820669	0.0516461	NS	NS	-2.05043	NS	-0.766531	-0.230812	-2.64603	0	0	0	Low affinity vacuolar membrane localized monovalent cation/H+ antiporter; member of the calcium exchanger (CAX) family; potential Cdc28p substrate
YNL322C	KRE1	BioProcess=not yet annotated	-0.125667	-0.0151144	0.0685524	-0.120695	0.0299459	0.121014	-0.0832021	0.109935	NS	NS	NS	-2.21447	0	0	0	-0.0893337	-0.783774	-1.74287	Cell wall glycoprotein involved in beta-glucan assembly; serves as a K1 killer toxin membrane receptor
YNL331C	AAD14	BioProcess=aldehyde metabolism	-0.402371	0.310606	-0.24555	0.370572	-0.394765	0.343645	-0.500722	0.253877	-25.8017	1.13344	-3.63263	NS	-0.0168721	-0.453711	-0.343049	0	0	0	Putative aryl-alcohol dehydrogenase with similarity to P. chrysosporium aryl-alcohol dehydrogenase; mutational analysis has not yet revealed a physiological role
YNL336W	COS1	BioProcess=biological_process unknown	-0.41031	0.0889731	-0.218011	0.0991589	-0.274459	0.353822	-0.164195	0.551568	-15.0765	0.889763	-5.39795	-2.02118	-0.750535	-0.10883	-1.71992	-2.45805	-0.280212	-5.64774	Protein of unknown function, member of the DUP380 subfamily of conserved, often subtelomerically-encoded proteins
YNR001C	CIT1	BioProcess=tricarboxylic acid cycle*	-1.37116	0.540362	-1.07817	0.551463	-1.09105	0.685815	-1.35638	0.583877	-41.4948	2.85908	-5.73808	-3.22938	-0.0202167	-0.263382	-0.0599359	-0.25769	-6.84087	-1.01774	Citrate synthase, catalyzes the condensation of acetyl coenzyme A and oxaloacetate to form citrate; the rate-limiting enzyme of the TCA cycle; nuclear encoded mitochondrial protein
YNR009W	ORF:YNR009W	BioProcess=biological_process unknown	0.35853	0.153205	0.240121	0.283765	0.307243	-0.37768	0.261101	-0.499973	-5.32021	-0.995241	-3.05775	-2.93675	-0.145727	-0.171924	-2.54873	-0.218621	-0.259857	-4.23212	Transcriptional co-repressor of MBF (MCB binding factor)-regulated gene expression; Nrm1p associates stably with promoters via MBF to repress transcription upon exit from G1 phase
YNR014W	ORF:YNR014W	BioProcess=biological_process unknown	-1.21789	0.50842	-0.763209	0.318182	-0.639557	0.219521	-0.730258	0.310387	-17.729	1.48998	NS	-2.90084	0	0	0	-0.42368	-0.423006	-0.530874	Putative protein of unknown function; expression is cell-cycle regulated, Azf1p-dependent, and heat-inducible
YNR017W	MAS6	BioProcess=mitochondrial translocation	0.349793	-0.430397	0.55043	-0.174164	0.386665	-0.258466	0.308987	-0.293299	-17.2073	-1.02051	-2.17235	NS	-0.347654	-0.670982	-0.131936	0	0	0	Essential component of the Translocase of the Inner Mitochondrial membrane (TIM23 complex); involved in protein import into mitochondrial matrix and inner membrane; with Tim17p, contributes to architecture and function of the import channel
YNR019W	ARE2	BioProcess=sterol metabolism	-0.39655	0.0527883	-0.314233	-0.504462	-0.317547	0.238124	-0.160417	0.429799	-4.62462	0.879275	-4.22363	-2.83958	-0.123716	-1.35859	-2.85081	-0.177033	-2.15923	-4.47874	Acyl-CoA:sterol acyltransferase, isozyme of Are1p; endoplasmic reticulum enzyme that contributes the major sterol esterification activity in the presence of oxygen
YNR024W	ORF:YNR024W	BioProcess=biological_process unknown	0.690598	-0.43135	0.571	-0.353778	0.335688	-0.184119	0.299032	-0.327348	-18.7883	-0.864328	NS	-3.73355	0	0	0	-0.614539	-0.331759	-1.1772	Nuclear exosome-associated RNA binding protein; involved in surveillance of pre-rRNAs and pre-mRNAs, and the degradation of cryptic non-coding RNAs (ncRNA); copurifies with ribosomes
YNR028W	CPR8	BioProcess=biological_process unknown	0.164262	-0.224299	0.141859	0.0931925	0.211709	-0.286999	0.145338	-0.250475	-9.64591	-0.694024	NS	-2.83013	0	0	0	-1.00809	-1.35155	-1.54186	Peptidyl-prolyl cis-trans isomerase (cyclophilin), catalyzes the cis-trans isomerization of peptide bonds N-terminal to proline residues; similarity to Cpr4p suggests a potential role in the secretory pathway
YNR029C	ORF:YNR029C	BioProcess=biological_process unknown	0.407652	-0.3754	0.123118	-0.0738086	0.174439	-0.281452	0.296787	-0.361803	-12.7613	-0.63279	NS	-3.23396	0	0	0	-0.121652	-0.0479798	-0.730207	Putative protein of unknown function, deletion confers reduced fitness in saline
YNR030W	ECM39	BioProcess=protein amino acid glycosylation	0.0461075	-0.211068	0.121796	-0.352515	0.161473	0.0125446	0.181232	-0.0531612	-7.22051	-0.319562	-2.7247	NS	-0.189781	-0.0291936	-2.2238	0	0	0	Alpha-1,6-mannosyltransferase localized to the ER; responsible for the addition of the alpha-1,6 mannose to dolichol-linked Man7GlcNAc2, acts in the dolichol pathway for N-glycosylation
YNR033W	ABZ1	BioProcess=ribosomal large subunit nucleus export	-0.0144663	-0.00823216	0.075157	-0.176019	0.0262809	0.139473	-0.0306771	0.165531	NS	NS	NS	-2.99645	0	0	0	-0.327996	-0.122905	-2.14832	Para-aminobenzoate (PABA) synthase, has similarity to Escherichia coli PABA synthase components PabA and PabB
YNR034W	SOL1	BioProcess=not yet annotated	-1.42969	0.668224	-1.19399	0.426394	-1.21244	0.633567	-1.16854	0.607762	-38.6907	3.04988	NS	-4.23192	0	0	0	-0.0340132	-0.0714752	-2.44601	Protein with a possible role in tRNA export; shows similarity to 6-phosphogluconolactonase non-catalytic domains but does not exhibit this enzymatic activity; homologous to Sol2p, Sol3p, and Sol4p
YNR034W-A	ORF:YNR034W-A	BioProcess=biological_process unknown	-3.54296	1.04958	-3.68208	1.03367	-4.03669	0.978489	-4.34235	0.917642	-36.2135	9.02415	-2.11112	NS	-0.064564	-0.0251478	-0.18385	0	0	0	Putative protein of unknown function; expression is regulated by Msn2p/Msn4p
YNR047W	ORF:YNR047W	BioProcess=biological_process unknown	-0.472097	0.206044	-0.361354	-0.0168418	-0.317744	0.3505	-0.311942	0.322939	-16.1009	0.994675	-2.7622	NS	-0.133822	-0.0866721	-1.06134	0	0	0	Ser/Thr protein kinase that regulates the putative phospholipid translocases Lem3p-Dnf1p/Dnf2p; phosphorylates and inhibits upstream inhibitory kinase, Ypk1p; localizes to the cytoplasm, early endosome/TGN compartments, and plasma membrane
YOL002C	ORF:YOL002C	BioProcess=biological_process unknown	0.388275	-0.470196	0.597881	-0.734307	0.374651	-0.523887	0.43682	-0.374019	-21.3586	-1.27541	NS	-2.77223	0	0	0	-0.377993	-0.758056	-0.302889	Plasma membrane protein involved in zinc homeostasis and osmotin-induced apoptosis; transcription regulated by Zap1p, zinc and fatty acid levels; similar to mammalian adiponectins; deletion increases sensitivity to elevated zinc
YOL010W	RCL1	BioProcess=rRNA processing	0.88055	-1.83368	0.709772	-1.17064	0.69898	-1.6073	0.748403	-1.56431	-29.3119	-3.00252	NS	-2.69323	0	0	0	-1.38684	-0.805341	-0.569815	Subunit of U3-containing 90S preribosome processome complex involved in 18S rRNA biogenesis and small ribosomal subunit assembly; stimulates Bms1p GTPase and U3 binding activity; similar to RNA cyclase-like proteins but no activity detected
YOL011W	PLB3	BioProcess=not yet annotated	0.177407	-0.284571	0.391755	-0.393463	0.188209	-0.160638	0.255564	-0.102176	-12.6971	-0.552832	NS	-2.39969	0	0	0	-0.697127	-0.0412399	-0.954756	Phospholipase B (lysophospholipase) involved in phospholipid metabolism; hydrolyzes phosphatidylinositol and phosphatidylserine and displays transacylase activity in vitro
YOL013C	HRD1	BioProcess=ER-associated protein catabolism	-0.622662	0.317441	-0.622809	0.13716	-0.580126	0.547418	-0.568159	0.442085	-23.7782	1.70058	-2.70663	NS	-0.185235	-0.0525063	-0.520908	0	0	0	Ubiquitin-protein ligase required for endoplasmic reticulum-associated degradation (ERAD) of misfolded proteins; genetically linked to the unfolded protein response (UPR); regulated through association with Hrd3p; contains an H2 ring finger
YOL020W	TAT2	BioProcess=aromatic amino acid transport	0.0694001	-0.21893	0.251171	-0.521843	0.254356	0.0113568	0.142796	0.00774315	-6.19819	-0.483203	NS	-2.49821	0	0	0	-0.480377	-0.00864533	-2.91686	High affinity tryptophan and tyrosine permease, overexpression confers FK506 and FTY720 resistance
YOL027C	ORF:YOL027C	BioProcess=biological_process unknown	-0.0508636	0.239483	-0.147414	0.442107	-0.340559	0.286903	-0.208396	0.02149	-9.3444	0.971817	-2.01764	NS	-0.0279663	-0.308081	-1.37823	0	0	0	Mitochondrial inner membrane protein, involved in membrane integration of a subset of mitochondrial proteins; required for K+/H+ exchange; associates with mitochondrial ribosomes; human ortholog Letm1 implicated in Wolf-Hirschhorn syndrome
YOL031C	ORF:YOL031C	BioProcess=SRP-dependent, co-translational membrane targeting, translocation*	-0.717264	0.373641	-0.845558	0.380272	-0.69755	0.797904	-0.852169	0.39547	-26.8861	2.1879	-3.899	NS	-0.40604	-0.234716	-0.245842	0	0	0	Nucleotide exchange factor for the endoplasmic reticulum (ER) lumenal Hsp70 chaperone Kar2p, required for protein translocation into the ER; homolog of Yarrowia lipolytica SLS1; GrpE-like protein
YOL035C	ORF:YOL035C	BioProcess=biological_process unknown	1.53688	0.550336	-0.768004	-0.621559	-0.309986	-0.570209	0.317067	0.00563624	NS	NS	-2.81096	NS	-0.812262	-3.39329	-0.468189	0	0	0	Dubious open reading frame unlikely to encode a functional protein, based on available experimental and comparative sequence data
YOL058W	ARG1	BioProcess=arginine biosynthesis*	-3.11755	1.06466	-2.81476	0.964082	-3.45769	0.634046	-3.64231	0.450925	-33.7373	7.55005	-4.7659	NS	-0.0237929	-0.0872704	-0.402701	0	0	0	Arginosuccinate synthetase, catalyzes the formation of L-argininosuccinate from citrulline and L-aspartate in the arginine biosynthesis pathway; potential Cdc28p substrate
YOL059W	GPD2	BioProcess=not yet annotated	-0.935313	0.527221	-0.776346	0.0243301	-0.886463	0.463996	-0.930378	0.657115	-24.3434	2.22657	NS	-4.42881	0	0	0	-0.436383	-1.58801	-1.45355	NAD-dependent glycerol 3-phosphate dehydrogenase, homolog of Gpd1p, expression is controlled by an oxygen-independent signaling pathway required to regulate metabolism under anoxic conditions; located in cytosol and mitochondria
YOL060C	MAM3	BioProcess=not yet annotated	-0.479069	0.204601	-0.484417	-0.00898231	-0.331585	0.304381	-0.389803	0.204192	-14.8816	0.967917	-2.02712	NS	-0.45062	-0.0548635	-0.755805	0	0	0	Protein required for normal mitochondrial morphology, has similarity to hemolysins
YOL072W	THP1	BioProcess=biological_process unknown	-0.0410784	0.101246	-0.223794	0.302394	-0.140523	0.225768	-0.188823	0.0708123	-10.2905	0.52077	NS	-2.34987	0	0	0	-0.686956	-0.883947	-0.620774	Nuclear pore-associated protein, forms a complex with Sac3p that is involved in transcription and in mRNA export from the nucleus; contains a PAM domain implicated in protein-protein binding
YOL078W	AVO1	BioProcess=biological_process unknown	0.410656	-0.210562	0.25041	0.228047	0.216143	-0.27245	0.243685	-0.224083	-7.01773	-0.751985	NS	-2.09106	0	0	0	-0.787736	-0.375176	-2.18424	Component of a membrane-bound complex containing the Tor2p kinase and other proteins, which may have a role in regulation of cell growth
YOL084W	PHM7	BioProcess=biological_process unknown	-2.7669	0.681161	-2.68543	0.589722	-2.55629	1.01942	-2.81953	0.718607	-39.512	6.16822	-2.73102	NS	-0.104723	-0.100729	-0.0986471	0	0	0	Protein of unknown function, expression is regulated by phosphate levels; green fluorescent protein (GFP)-fusion protein localizes to the cell periphery and vacuole
YOL086W-A	ORF:YOL086W-A	BioProcess=biological_process unknown	0.0501535	0.0850921	0.0779949	0.121742	-0.221713	0.258226	-0.131844	0.130813	-4.8146	0.695722	NS	-2.92434	0	0	0	-0.0601434	-0.268806	-1.11872	Putative protein of unknown function; mutant in a srs2 mutant background displays MMS hypersensitivity; ortholog of human MHF1, a component of the Fanconi anemia (FA) complex that is involved in maintaining genome stability
YOL101C	ORF:YOL101C	BioProcess=biological_process unknown	0.763287	-1.03445	0.862401	-1.64013	0.690122	-1.21236	0.648845	-1.17577	-30.0048	-2.59824	NS	-3.59063	0	0	0	-1.48266	-1.44285	-0.000404248	Membrane protein involved in zinc ion homeostasis, member of the four-protein IZH family, expression induced by fatty acids and altered zinc levels; deletion reduces sensitivity to excess zinc; possible role in sterol metabolism
YOL103W	ITR2	BioProcess=transport	0.106323	-0.243285	0.195772	-0.529172	0.265935	-0.212888	0.132557	-0.13126	-11.9016	-0.742428	NS	-2.36509	0	0	0	-0.785339	-0.383705	-2.33195	Myo-inositol transporter with strong similarity to the major myo-inositol transporter Itr1p, member of the sugar transporter superfamily; expressed constitutively
YOL112W	MSB4	BioProcess=actin filament organization	0.0575241	-0.00578425	-0.0199271	0.102201	0.0939897	-0.154136	0.0767137	-0.211019	NS	NS	NS	-2.1103	0	0	0	-0.0950422	-0.25881	-1.17712	GTPase-activating protein of the Ras superfamily that acts primarily on Sec4p, localizes to the bud site and bud tip, has similarity to Msb3p; msb3 msb4 double mutation causes defects in secretion and actin organization
YOL113W	SKM1	BioProcess=protein amino acid phosphorylation*	-0.328531	0.214509	-0.297164	0.185157	-0.180352	0.0352201	-0.139775	0.062087	-10.3243	0.375709	NS	-2.25215	0	0	0	-0.175564	-0.163891	-0.00694035	Member of the PAK family of serine/threonine protein kinases with similarity to Ste20p and Cla4p; involved in down-regulation of sterol uptake; proposed to be a downstream effector of Cdc42p during polarized growth
YOL121C	RPS19A	BioProcess=protein biosynthesis	0.550294	-0.412444	0.501656	-0.258271	0.477948	-0.556063	0.359944	-0.473314	-24.566	-1.52307	-2.51175	NS	-0.045217	-0.0950192	-0.502962	0	0	0	Protein component of the small (40S) ribosomal subunit, required for assembly and maturation of pre-40 S particles; mutations in human RPS19 are associated with Diamond Blackfan anemia; nearly identical to Rps19Bp
YOL129W	VPS68	BioProcess=biological_process unknown	-0.440335	0.0732335	-0.342677	0.068882	-0.187149	0.222659	-0.326202	0.251909	-13.6452	0.595359	-2.33461	NS	-0.0175941	-0.266966	-1.12823	0	0	0	Vacuolar membrane protein of unknown function involved in vacuolar protein sorting; also detected in the mitochondria
YOL130W	ALR1	BioProcess=di-, tri-valent inorganic cation transport	0.359873	-0.492603	0.441773	-0.832186	0.466218	-0.327626	0.325738	-0.122439	-15.2097	-1.28294	-2.09307	-3.15727	-0.127791	-0.231044	-0.825052	-0.344635	-0.673536	-2.81615	Plasma membrane Mg(2+) transporter, expression and turnover are regulated by Mg(2+) concentration; overexpression confers increased tolerance to Al(3+) and Ga(3+) ions
YOL144W	NOP8	BioProcess=ribosomal large subunit assembly and maintenance*	0.941783	-1.18766	0.632855	-0.847891	0.52455	-1.07047	0.574734	-1.0848	-28.0427	-2.08756	NS	-2.8976	0	0	0	-0.113482	-0.0076813	-1.91384	Nucleolar protein required for 60S ribosomal subunit biogenesis
YOL145C	CTR9	BioProcess=not yet annotated	0.32246	-0.305631	0.0539471	0.206652	-0.0289278	-0.288017	0.0476027	-0.355508	-4.23547	-0.247154	-2.25255	-3.06437	-0.336034	-0.306485	-1.956	-0.497483	-0.45162	-3.07218	Component of the Paf1p complex that binds to and modulates the activity of RNA polymerases I and II; required for expression of a subset of genes, including cyclin genes; contains TPR repeats
YOL147C	PEX11	BioProcess=peroxisome organization and biogenesis	0.160001	-0.352706	0.346954	-0.58034	0.189779	-0.354324	0.278952	-0.254914	-15.4886	-0.739869	NS	-2.08236	0	0	0	-0.367273	-0.651719	-0.882843	Peroxisomal membrane protein required for peroxisome proliferation and medium-chain fatty acid oxidation; localization regulated by phosphorylation; transcription regulated by Adr1p and Pip2p-Oaf1p
YOL163W	ORF:YOL163W	BioProcess=biological_process unknown	-0.442091	0.315735	0.0931636	-0.180081	-0.172649	-0.0673651	-0.095855	0.232364	-2.08168	0.262894	NS	-3.07828	0	0	0	-0.677937	-0.511475	-0.131693	Putative protein of unknown function; member of the Dal5p subfamily of the major facilitator family
YOR001W	RRP6	BioProcess=35S primary transcript processing	0.629146	-0.927583	0.622428	-0.997216	0.537574	-0.822764	0.584658	-0.700888	-33.7973	-1.90431	NS	-2.52088	0	0	0	-0.307998	-1.13269	-1.31434	Nuclear exosome exonuclease component; has 3'-5' exonuclease activity; involved in RNA processing, maturation, surveillance, degradation, tethering, and export; has similarity to E. coli RNase D and to human PM-Sc1 100 (EXOSC10)
YOR002W	ALG6	BioProcess=protein amino acid glycosylation	-0.299766	0.0342431	-0.101266	-0.20758	-0.0911844	0.244229	-0.135024	0.351768	-4.72239	0.421933	-2.9362	-2.58352	-0.0248739	-0.146293	-2.65937	-0.0341983	-0.208914	-4.1499	Alpha 1,3 glucosyltransferase, involved in transfer of oligosaccharides from dolichyl pyrophosphate to asparagine residues of proteins during N-linked protein glycosylation; mutations in human ortholog are associated with disease
YOR006C	ORF:YOR006C	BioProcess=biological_process unknown	0.596863	-0.601011	0.383957	-0.415726	0.394843	-0.569936	0.42021	-0.485384	-25.7417	-1.34608	NS	-2.42225	0	0	0	-0.239746	-0.454198	-0.772235	Putative protein of unknown function; green fluorescent protein (GFP)-fusion protein localizes to both the cytoplasm and the nucleus
YOR014W	RTS1	BioProcess=protein biosynthesis	-0.238768	0.0792489	-0.172575	-0.135501	-0.0664108	0.126869	-0.19447	0.290258	-6.66351	0.262038	-2.45909	-2.4387	-0.19318	-0.347059	-1.88439	-0.309434	-0.576709	-3.36098	B-type regulatory subunit of protein phosphatase 2A (PP2A); homolog of the mammalian B' subunit of PP2A
YOR015W	ORF:YOR015W	BioProcess=biological_process unknown	-0.256475	0.00465056	-0.222298	-0.156649	-0.143642	0.0763998	-0.142618	0.155247	-5.11176	0.367246	-2.15841	NS	-0.0858716	-0.490716	-2.10069	0	0	0	Dubious open reading frame unlikely to encode a functional protein, based on available experimental and comparative sequence data
YOR018W	ROD1	BioProcess=not yet annotated	-0.265357	0.196783	-0.294262	0.331735	-0.0493698	0.192137	-0.0920161	0.145733	-9.95123	0.264842	NS	-2.01621	0	0	0	-0.033583	-0.541924	-0.666517	Membrane protein that binds the ubiquitin ligase Rsp5p via its 2 PY motifs; overexpression confers resistance to the GST substrate o-dinitrobenzene,zinc, and calcium; proposed to regulate the endocytosis of plasma membrane proteins
YOR025W	HST3	BioProcess=not yet annotated	0.198552	-0.171433	0.0648783	0.1154	0.162498	-0.369283	0.199591	-0.507842	-8.88356	-0.695019	-2.32113	-4.57046	-0.0548821	-0.334146	-1.38129	-0.101139	-0.701229	-3.19554	Member of the Sir2 family of NAD(+)-dependent protein deacetylases; involved along with Hst4p in telomeric silencing, cell cycle progression, radiation resistance, genomic stability and short-chain fatty acid metabolism
YOR026W	BUB3	BioProcess=mitotic spindle checkpoint	0.403921	-0.254889	0.318083	-0.116612	0.407364	-0.420512	0.353169	-0.304488	-18.8017	-1.23595	NS	-2.05984	0	0	0	-0.343773	-0.02197	-1.36465	Kinetochore checkpoint WD40 repeat protein that localizes to kinetochores during prophase and metaphase, delays anaphase in the presence of unattached kinetochores; forms complexes with Mad1p-Bub1p and with Cdc20p, binds Mad2p and Mad3p
YOR035C	SHE4	BioProcess=not yet annotated	-0.570657	0.21693	-0.61392	0.184827	-0.393342	0.264531	-0.382791	0.34596	-20.8839	1.06076	-2.64695	NS	-0.0122913	-0.139801	-0.703221	0	0	0	Protein containing a UCS (UNC-45/CRO1/SHE4) domain, binds to myosin motor domains to regulate myosin function; involved in endocytosis, polarization of the actin cytoskeleton, and asymmetric mRNA localization
YOR038C	HIR2	BioProcess=regulation of transcription from Pol II promoter	0.388836	-0.578049	0.386505	-0.335121	0.505575	-0.717315	0.412677	-0.690904	-25.9391	-1.75558	NS	-3.62131	0	0	0	-0.584716	-1.2948	-1.58284	Subunit of the HIR complex, a nucleosome assembly complex involved in regulation of histone gene transcription; recruits Swi-Snf complexes to histone gene promoters; promotes heterochromatic gene silencing with Asf1p
YOR045W	TOM6	BioProcess=mitochondrial translocation	0.239997	-0.234411	0.180527	0.0731855	0.19641	-0.113291	0.148815	-0.209719	-10.0046	-0.518048	NS	-2.12217	0	0	0	-0.330125	-2.06441	-0.988487	Component of the TOM (translocase of outer membrane) complex responsible for recognition and initial import steps for all mitochondrially directed proteins; promotes assembly and stability of the TOM complex
YOR049C	ORF:YOR049C	BioProcess=biological_process unknown	-0.465213	0.112283	-0.642795	-0.459541	-0.0962356	0.131596	-0.00522159	0.352709	-4.23956	0.310406	-6.65078	NS	-0.638622	-2.30177	-5.18664	0	0	0	Suppressor of sphingoid long chain base (LCB) sensitivity of an LCB-lyase mutation; putative integral membrane transporter or flippase that may transport LCBs from the cytoplasmic side toward the extracytoplasmic side of the membrane
YOR058C	ASE1	BioProcess=mitotic anaphase B*	0.234329	-0.280606	0.155903	-0.0462339	0.217492	-0.302283	0.264819	-0.371667	-15.3078	-0.714714	NS	-3.13045	0	0	0	-0.452707	-0.660693	-1.09263	Mitotic spindle midzone localized microtubule-associated protein (MAP) family member; required for spindle elongation and stabilization; undergoes cell cycle-regulated degradation by anaphase promoting complex; potential Cdc28p substrate
YOR065W	CYT1	BioProcess=complex III (ubiquinone to cytochrome c)*	-0.462391	0.181048	-0.264371	0.346905	-0.273383	0.377692	-0.543873	0.233917	-16.9116	0.941184	-2.82368	NS	-0.0411702	-1.07261	-0.00537532	0	0	0	Cytochrome c1, component of the mitochondrial respiratory chain; expression is regulated by the heme-activated, glucose-repressed Hap2p/3p/4p/5p CCAAT-binding complex
YOR067C	ALG8	BioProcess=oligosaccharide-lipid intermediate assembly	0.0851069	-0.196337	0.142568	-0.598321	0.236669	-0.154577	0.217024	-0.127614	-8.08356	-0.618931	-2.07967	NS	-0.442794	-0.467898	-1.30789	0	0	0	Glucosyl transferase, involved in N-linked glycosylation; adds glucose to the dolichol-linked oligosaccharide precursor prior to transfer to protein during lipid-linked oligosaccharide biosynthesis; similar to Alg6p
YOR078W	BUD21	BioProcess=processing of 20S pre-rRNA	0.606119	-0.341836	0.291359	-0.211313	0.0869821	-0.264777	0.225858	-0.299823	-16.9628	-0.461963	-2.76812	-4.54987	-0.0740324	-0.318843	-0.831218	-0.213626	-1.13044	-3.31033	Component of small ribosomal subunit (SSU) processosome that contains U3 snoRNA; originally isolated as bud-site selection mutant that displays a random budding pattern
YOR081C	ORF:YOR081C	BioProcess=biological_process unknown	-0.276124	0.109993	-0.136731	-0.159676	-0.201684	0.0735754	-0.0344393	0.0865979	-4.80597	0.475456	NS	-2.47179	0	0	0	-0.128326	-1.32	-1.82297	Bifunction enzyme with triacylglycerol lipase and lysophosphatidic acid acyltransferase activity; involved in triacylglycerol mobilization; localizes to lipid particles; potential Cdc28p substrate
YOR087W	YVC1	BioProcess=cation homeostasis	-0.34456	0.244527	-0.185181	0.016268	-0.345493	0.338296	-0.377989	0.305063	-11.4977	1.01773	NS	-2.06137	0	0	0	-0.271549	-0.00507046	-0.414079	Vacuolar cation channel, mediates release of Ca(2+) from the vacuole in response to hyperosmotic shock
YOR092W	ECM3	BioProcess=not yet annotated	-0.495879	0.173673	-0.236346	-0.17906	-0.182845	0.240931	-0.304698	0.441177	-10.1774	0.601907	-2.97355	-3.71258	-0.0134452	-0.181626	-1.70466	-0.0248417	-0.375805	-4.13036	Non-essential protein of unknown function; involved in signal transduction and the genotoxic response; induced rapidly in response to treatment with 8-methoxypsoralen and UVA irradiation
YOR099W	KTR1	BioProcess=O-linked glycosylation*	-0.0221336	-0.128089	0.120911	-0.336207	0.153165	-0.000358351	0.107518	0.0325154	-5.07952	-0.319282	-2.81674	-2.38712	-0.147291	-0.0945838	-2.51823	-0.211686	-0.133924	-3.96788	Alpha-1,2-mannosyltransferase involved in O- and N-linked protein glycosylation; type II membrane protein; member of the KRE2/MNT1 mannosyltransferase family
YOR101W	RAS1	BioProcess=RAS protein signal transduction*	0.815447	-1.71645	0.717461	-1.25016	0.751905	-1.59249	0.762106	-1.50898	-37.33	-3.07864	NS	-3.3677	0	0	0	-2.00953	-0.940404	-0.429512	GTPase involved in G-protein signaling in the adenylate cyclase activating pathway, plays a role in cell proliferation; localized to the plasma membrane; homolog of mammalian RAS proto-oncogenes
YOR104W	PIN2	BioProcess=biological_process unknown	0.266568	-0.211297	0.217651	0.165291	0.322957	-0.214235	0.182141	-0.283374	-8.84798	-0.853516	NS	-2.40505	0	0	0	-0.264059	-2.09736	-1.50961	Protein that induces appearance of [PIN+] prion when overproduced; predicted to be palmitoylated
YOR107W	RGS2	BioProcess=G-protein signaling, coupled to cAMP nucleotide second messenger	0.50759	-1.03513	0.58941	-0.491586	0.498312	-0.946068	0.686286	-0.478724	-19.7935	-1.93227	-3.00389	NS	-0.867067	-0.0124186	-0.084527	0	0	0	Negative regulator of glucose-induced cAMP signaling; directly activates the GTPase activity of the heterotrimeric G protein alpha subunit Gpa2p
YOR128C	ADE2	BioProcess=not yet annotated	-0.262095	-0.0455656	-0.227355	0.0248363	-0.276683	0.18568	-0.252899	0.265828	-12.3739	0.729748	NS	-2.24861	0	0	0	-0.888369	-0.0030978	-2.57129	Phosphoribosylaminoimidazole carboxylase, catalyzes a step in the 'de novo' purine nucleotide biosynthetic pathway; red pigment accumulates in mutant cells deprived of adenine
YOR134W	BAG7	BioProcess=small GTPase mediated signal transduction	-3.36823	0.641867	-2.52493	0.527462	-2.61858	0.616571	-2.6693	0.951284	-32.3583	5.86815	-2.73827	-2.67272	-0.19539	-0.0778141	-0.193342	-2.23086	-0.680819	-2.20106	Rho GTPase activating protein (RhoGAP), stimulates the intrinsic GTPase activity of Rho1p, which plays a role in actin cytoskeleton organization and control of cell wall synthesis; structurally and functionally related to Sac7p
YOR137C	SIA1	BioProcess=biological_process unknown	-0.862309	0.301287	-0.789419	0.352199	-0.623478	0.420337	-0.563763	0.464993	-26.3283	1.65938	-3.14689	NS	-0.131913	-0.00998683	-0.508647	0	0	0	Protein of unassigned function involved in activation of the Pma1p plasma membrane H+-ATPase by glucose
YOR139C	ORF:YOR139C	BioProcess=biological_process unknown	0.0349594	0.0365434	0.581328	-0.608394	0.58185	-0.0952717	0.366885	0.187088	-6.0572	-1.27353	NS	-4.05628	0	0	0	-0.0320909	-0.1975	-2.19028	Dubious open reading frame unlikely to encode a protein, based on available experimental and comparative sequence data; partially overlaps the verified ORF SFL1/YOR140W
YOR145C	ORF:YOR145C	BioProcess=biological_process unknown	0.94821	-1.74307	0.881628	-1.18331	0.852864	-1.59816	0.672491	-1.30779	-27.9161	-3.30849	NS	-2.20943	0	0	0	-1.28598	-0.67755	-0.45501	Essential nucleolar protein required for pre-18S rRNA processing, interacts with Dim1p, an 18S rRNA dimethyltransferase, and also with Nob1p, which is involved in proteasome biogenesis; contains a KH domain
YOR153W	PDR5	BioProcess=transport*	0.192776	-0.737071	0.23766	-1.12537	0.533863	-0.265839	0.686473	-0.0524279	-16.1295	-1.3497	-8.83278	NS	-0.0121657	-0.552153	-3.08897	0	0	0	Plasma membrane ATP-binding cassette (ABC) transporter, multidrug transporter actively regulated by Pdr1p; also involved in steroid transport, cation resistance, and cellular detoxification during exponential growth
YOR155C	ORF:YOR155C	BioProcess=biological_process unknown	-0.674114	0.428412	-0.430136	0.367236	-0.375327	0.398248	-0.511486	0.390878	-25.8644	1.11103	NS	-2.28526	0	0	0	-0.106543	-1.58279	-0.843766	Inosine 5'-monophosphate (IMP)-specific 5'-nucleotidase, catalyzes the breakdown of IMP to inosine, does not show similarity to known 5'-nucleotidases from other organisms
YOR161C	ORF:YOR161C	BioProcess=biological_process unknown	-1.97862	0.633985	-1.6958	0.310923	-1.62206	0.719227	-1.81387	0.739633	-34.0063	3.97069	-2.0387	-2.87285	-0.0530118	-0.0321572	-0.21618	-0.479467	-0.262919	-2.92987	Protein of unknown function; has similarity to Torpedo californica tCTL1p, which is postulated to be a choline transporter, neither null mutation nor overexpression affects choline transport
YOR162C	YRR1	BioProcess=transport	-0.389638	0.067299	-0.366362	0.0401858	-0.157583	0.20326	-0.121714	0.138867	-8.85282	0.509861	-2.19416	NS	-0.0402779	-0.0304126	-1.74665	0	0	0	Zn2-Cys6 zinc-finger transcription factor that activates genes involved in multidrug resistance; paralog of Yrm1p, acting on an overlapping set of target genes
YOR178C	GAC1	BioProcess=meiosis*	-1.21366	0.430482	-1.14036	0.0269864	-1.28508	0.46428	-1.5308	0.796917	-26.21	3.05391	NS	-5.64944	0	0	0	-0.468842	-0.977032	-0.739571	Regulatory subunit for Glc7p type-1 protein phosphatase (PP1), tethers Glc7p to Gsy2p glycogen synthase, binds Hsf1p heat shock transcription factor, required for induction of some HSF-regulated genes under heat shock
YOR186W	ORF:YOR186W	BioProcess=biological_process unknown	-0.854664	0.689938	-0.845395	0.937945	-1.05338	0.470799	-1.25825	0.498365	-25.4231	2.57835	-4.01171	NS	-0.0276509	-0.171097	-0.65191	0	0	0	Putative protein of unknown function; proper regulation of expression during heat stress is sphingolipid-dependent
YOR191W	RIS1	BioProcess=chromatin assembly/disassembly*	-0.152754	0.0669154	-0.0433595	-0.119145	0.0584918	-0.00186057	0.0480445	0.122768	NS	NS	-2.50541	-2.17322	-0.0990095	-0.714606	-2.71164	-0.112167	-0.834734	-3.17972	RING finger protein involved in proteolytic control of sumoylated substrates; interacts with SUMO (Smt3p); member of the SWI/SNF family of DNA-dependent ATPases; plays a role in antagonizing silencing during mating-type switching
YOR192C	ORF:YOR192C	BioProcess=biological_process unknown	-0.359218	0.153678	-0.0808105	-0.103942	-0.198408	0.072324	-0.221031	0.313898	-5.39606	0.445347	NS	-2.14337	0	0	0	-0.488085	-0.381922	-0.836813	Transporter of thiamine or related compound; shares sequence similarity with Thi7p
YOR198C	BFR1	BioProcess=meiosis*	0.188603	-0.156056	0.282289	-0.0565655	0.16286	-0.129058	0.117105	-0.194042	-13.0576	-0.461765	-2.22376	NS	-0.147056	-0.747453	-0.738935	0	0	0	Component of mRNP complexes associated with polyribosomes; implicated in secretion and nuclear segregation; multicopy suppressor of BFA (Brefeldin A) sensitivity
YOR199W	ORF:YOR199W	BioProcess=biological_process unknown	0.0974935	-0.20346	-0.0871195	-0.324722	0.0870536	-0.202633	0.29031	0.0128713	-3.85075	-0.407794	-2.31547	NS	-0.149426	-1.69699	-1.6304	0	0	0	Dubious open reading frame unlikely to encode a protein, based on available experimental and comparative sequence data
YOR203W	ORF:YOR203W	BioProcess=biological_process unknown	-1.39789	0.78795	-1.2423	0.952337	-1.46315	0.45314	-1.63404	0.417887	-28.2484	3.37419	-4.03449	NS	-0.0315752	-0.164647	-0.511351	0	0	0	Dubious open reading frame unlikely to encode a protein, based on available experimental and comparative sequence data; overlaps 5' end of essential DED1 gene required for translation initiation
YOR204W	DED1	BioProcess=RNA processing	0.436097	-0.679537	0.614593	-1.19998	0.553651	-0.562544	0.465317	-0.311952	-17.4456	-1.66627	NS	-3.45355	0	0	0	-0.248362	-0.955235	-2.50742	ATP-dependent DEAD (Asp-Glu-Ala-Asp)-box RNA helicase, required for translation initiation of all yeast mRNAs; mutations in human DEAD-box DBY are a frequent cause of male infertility
YOR207C	RET1	BioProcess=transcription from Pol III promoter	0.66286	-1.14271	0.671472	-1.26053	0.590589	-1.02494	0.580373	-0.854572	-29.6673	-2.19801	NS	-2.14341	0	0	0	-0.0968308	-0.731963	-1.10265	Second-largest subunit of RNA polymerase III, which is responsible for the transcription of tRNA and 5S RNA genes, and other low molecular weight RNAs
YOR223W	ORF:YOR223W	BioProcess=biological_process unknown	-0.871795	0.484599	-0.624552	0.428266	-0.70364	0.442928	-0.823761	0.55334	-31.8582	1.83408	NS	-2.78871	0	0	0	-0.778415	-0.897422	-0.163593	Putative protein of unknown function
YOR239W	ABP140	BioProcess=actin cytoskeleton organization and biogenesis	0.246418	-0.308723	0.127846	-0.296527	0.307944	-0.238687	0.254654	-0.169701	-22.0863	-0.852934	-2.98132	NS	-0.113107	-0.158061	-0.658597	0	0	0	Nonessential protein that binds actin filaments and localizes to actin patches and cables, has similarity to S-adenosylmethionine (AdoMet)-dependent methyltransferases
YOR241W	MET7	BioProcess=not yet annotated	0.206563	-0.134119	0.127589	0.0581681	0.185273	-0.261948	0.208032	-0.390481	-16.3329	-0.642543	-4.3289	-7.05412	-0.00984825	-0.38114	-1.23044	-0.0263067	-1.43051	-5.05435	Folylpolyglutamate synthetase, catalyzes extension of the glutamate chains of the folate coenzymes, required for methionine synthesis and for maintenance of mitochondrial DNA
YOR247W	SRL1	BioProcess=nucleobase, nucleoside, nucleotide and nucleic acid metabolism	0.31896	-0.336035	0.421654	-0.689577	0.457877	-0.262122	0.323108	-0.24545	-17.662	-1.18189	NS	-2.74838	0	0	0	-1.19983	-0.304911	-2.21151	Mannoprotein that exhibits a tight association with the cell wall, required for cell wall stability in the absence of GPI-anchored mannoproteins; has a high serine-threonine content; expression is induced in cell wall mutants
YOR248W	ORF:YOR248W	BioProcess=biological_process unknown	0.249501	-0.249655	0.455624	-0.565573	0.317871	-0.351549	0.226374	-0.34462	-16.912	-0.995727	NS	-2.82067	0	0	0	-0.527383	-0.0498399	-0.0855183	Dubious open reading frame unlikely to encode a functional protein, based on available experimental and comparative sequence data
YOR249C	APC5	BioProcess=ubiquitin-dependent protein catabolism*	-0.0437757	0.0952004	-0.18525	0.243338	-0.158003	-0.0177809	-0.103171	-0.138997	-3.98492	0.321618	NS	-2.7898	0	0	0	-0.152102	-0.191842	-2.78	Subunit of the Anaphase-Promoting Complex/Cyclosome (APC/C), which is a ubiquitin-protein ligase required for degradation of anaphase inhibitors, including mitotic cyclins, during the metaphase/anaphase transition
YOR254C	SEC63	BioProcess=SRP-dependent, co-translational membrane targeting, translocation*	0.181805	-0.391078	0.180699	-0.484312	0.205396	-0.181058	0.252919	-0.156367	-16.7103	-0.620565	-3.32429	NS	-0.0228494	-0.201392	-1.15008	0	0	0	Essential subunit of Sec63 complex (Sec63p, Sec62p, Sec66p and Sec72p); with Sec61 complex, Kar2p/BiP and Lhs1p forms a channel competent for SRP-dependent and post-translational SRP-independent protein targeting and import into the ER
YOR270C	VPH1	BioProcess=vacuolar acidification*	-0.0857702	-0.179397	0.0208615	-0.44176	0.0867099	-0.0121439	0.0328712	0.0522208	NS	NS	-2.09673	NS	-0.230269	-0.270988	-2.56228	0	0	0	Subunit a of vacuolar-ATPase V0 domain, one of two isoforms (Vph1p and Stv1p); Vph1p is located in V-ATPase complexes of the vacuole while Stv1p is located in V-ATPase complexes of the Golgi and endosomes
YOR273C	TPO4	BioProcess=polyamine transport	-2.27709	0.813621	-1.86882	0.109014	-1.72193	0.732039	-1.82965	0.923344	-33.3639	4.17429	-4.59958	-5.89115	-0.0487305	-0.0905901	-0.390316	-0.416123	-0.908119	-5.61652	Polyamine transport protein, recognizes spermine, putrescine, and spermidine; localizes to the plasma membrane; member of the major facilitator superfamily
YOR275C	RIM20	BioProcess=biological_process unknown	-0.525791	0.394434	-0.712003	0.66473	-0.649942	0.408002	-0.498285	0.210037	-19.674	1.69453	NS	-2.77689	0	0	0	-0.0617589	-0.247736	-0.900139	Protein involved in proteolytic activation of Rim101p in response to alkaline pH; PalA/AIP1/Alix family member; interaction with the ESCRT-III subunit Snf7p suggests a relationship between pH response and multivesicular body formation
YOR286W	ORF:YOR286W	BioProcess=biological_process unknown	0.191769	-0.226394	0.152784	0.0221969	0.251227	-0.220815	0.175549	-0.240226	-11.8298	-0.727309	NS	-2.21944	0	0	0	-0.381216	-1.46156	-0.663372	Protein with rhodanese activity; contains a rhodanese-like domain similar to Rdl1p, Uba4p, Tum1p, and Ych1p; overexpression causes a cell cycle delay; null mutant displays elevated frequency of mitochondrial genome loss
YOR288C	MPD1	BioProcess=protein folding*	-1.20478	0.570244	-1.09467	0.451973	-1.01473	0.862574	-1.15506	0.710548	-30.329	2.88738	-2.38132	NS	-0.106201	-0.0998683	-0.272715	0	0	0	Member of the protein disulfide isomerase (PDI) family; interacts with and inhibits the chaperone activity of Cne1p; MPD1 overexpression in a pdi1 null mutant suppresses defects in Pdi1p functions such as carboxypeptidase Y maturation
YOR298C-A	MBF1	BioProcess=transcription	-0.659424	0.242129	-0.56654	-0.0345477	-0.380439	0.437163	-0.508127	0.306387	-14.4787	1.19698	-2.44932	NS	-0.394863	-0.0519593	-0.989734	0	0	0	Transcriptional coactivator that bridges the DNA-binding region of Gcn4p and TATA-binding protein Spt15p; suppressor of frameshift mutations
YOR304C-A	ORF:YOR304C-A	BioProcess=biological_process unknown	0.360222	0.0632394	0.281791	0.27188	0.173527	0.09858	-0.0232889	-0.222507	NS	NS	-2.4848	NS	-0.669203	-1.38871	-2.46158	0	0	0	Protein of unknown function; green fluorescent protein (GFP)-fusion protein localizes to the cell periphery, cytoplasm, bud, and bud neck
YOR308C	SNU66	BioProcess=mRNA splicing	0.53239	-0.417786	0.315454	-0.155663	0.337535	-0.307563	0.331931	-0.481	-16.6684	-1.04295	NS	-2.04593	0	0	0	-0.279159	-0.537453	-1.17257	Component of the U4/U6.U5 snRNP complex involved in pre-mRNA splicing via spliceosome; has homology to human SART-1 and to an S. pombe protein; snu66 null mutation confers cold-sensitivity but is not lethal at normal growth temperatures
YOR312C	RPL20B	BioProcess=protein biosynthesis	0.488052	-0.334016	0.429067	-0.230381	0.394344	-0.545249	0.312297	-0.441384	-20.0749	-1.35192	-2.08908	NS	-0.0472833	-0.0157093	-0.65547	0	0	0	Protein component of the large (60S) ribosomal subunit, nearly identical to Rpl20Ap and has similarity to rat L18a ribosomal protein
YOR317W	FAA1	BioProcess=not yet annotated	-1.28597	0.367476	-1.05342	0.157182	-0.918278	0.676318	-1.11051	0.739889	-28.1664	2.50368	-4.8547	-3.05452	-0.0390059	-0.0563029	-0.644304	-0.218715	-0.334292	-6.18614	Long chain fatty acyl-CoA synthetase, activates imported fatty acids with a preference for C12:0-C16:0 chain lengths; functions in long chain fatty acid import; accounts for most acyl-CoA synthetase activity; localized to lipid particles
YOR321W	PMT3	BioProcess=O-linked glycosylation	-0.175187	0.1063	-0.216462	-0.21613	-0.0952007	0.359452	-0.161554	0.306012	-6.05979	0.527862	-3.85003	-2.05793	-0.987435	-0.392157	-2.51469	-1.62564	-0.615467	-4.14397	Protein O-mannosyltransferase, transfers mannose residues from dolichyl phosphate-D-mannose to protein serine/threonine residues; acts in a complex with Pmt5p, can instead interact with Pmt1p in some conditions; target for new antifungals
YOR323C	PRO2	BioProcess=proline biosynthesis	0.0131485	-0.0250977	0.155599	0.0113783	-0.0317439	0.0199263	-0.0987876	-0.0255859	NS	NS	-2.03832	NS	-0.23279	-1.70056	-1.69827	0	0	0	Gamma-glutamyl phosphate reductase, catalyzes the second step in proline biosynthesis
YOR338W	ORF:YOR338W	BioProcess=biological_process unknown	0.776016	-1.21135	0.450541	-0.552069	0.471466	-0.907834	0.662436	-0.654712	-18.0622	-1.87074	NS	-2.48305	0	0	0	-1.49262	-0.122275	-0.119719	Putative protein of unknown function; YOR338W transcription is regulated by Azf1p and its transcript is a specific target of the G protein effector Scp160p; identified as being required for sporulation in a high-throughput mutant screen
YOR341W	RPA190	BioProcess=transcription from Pol I promoter	0.830383	-1.14345	0.815198	-1.37967	0.773116	-1.19542	0.721839	-0.959431	-32.8267	-2.73635	NS	-2.21363	0	0	0	-0.138283	-1.56898	-0.587354	RNA polymerase I largest subunit A190
YOR347C	PYK2	BioProcess=glycolysis*	-1.959	0.704004	-1.57549	0.365647	-1.74556	0.80622	-1.74114	0.726217	-39.1525	4.29104	NS	-6.10305	0	0	0	-0.0704928	-0.341975	-2.55863	Pyruvate kinase that appears to be modulated by phosphorylation; PYK2 transcription is repressed by glucose, and Pyk2p may be active under low glycolytic flux
YOR350C	MNE1	BioProcess=biological_process unknown	-0.367004	-0.0144413	-0.168973	-0.0151025	-0.118105	0.178654	-0.161387	0.232015	-6.06116	0.420567	-2.06571	NS	-0.350555	-0.308685	-1.87845	0	0	0	Mitochondrial protein similar to Lucilia illustris mitochondrial cytochrome oxidase
YOR356W	ORF:YOR356W	BioProcess=not yet annotated	0.0817623	-0.152356	0.23696	-0.148047	0.127241	-0.178897	0.0831729	-0.266632	-17.1268	-0.430567	-3.14303	NS	-0.0476579	-0.759258	-0.627433	0	0	0	Mitochondrial protein with similarity to flavoprotein-type oxidoreductases; found in a large supramolecular complex with other mitochondrial dehydrogenases
YOR360C	PDE2	BioProcess=cAMP-mediated signaling	0.195511	-0.221756	-0.0328235	0.108137	0.0125084	-0.0452016	0.186015	-0.0903958	-3.36694	-0.0545987	NS	-4.13845	0	0	0	-0.81486	-0.0623466	-0.0312896	High-affinity cyclic AMP phosphodiesterase, component of the cAMP-dependent protein kinase signaling system, protects the cell from extracellular cAMP, contains readthrough motif surrounding termination codon
YOR374W	ALD4	BioProcess=ethanol metabolism	-0.890547	0.254796	-0.451161	0.488572	-0.579183	0.378379	-0.842899	0.334684	-21.7208	1.52116	-3.80351	NS	-0.231261	-0.825019	-0.0608383	0	0	0	Mitochondrial aldehyde dehydrogenase, required for growth on ethanol and conversion of acetaldehyde to acetate; phosphorylated; activity is K+ dependent; utilizes NADP+ or NAD+ equally as coenzymes; expression is glucose repressed
YOR382W	FIT2	BioProcess=biological_process unknown	-0.894559	0.21156	-0.990965	0.537514	-0.851725	0.63449	-0.522641	0.729735	-29.4179	2.34413	-7.75132	-2.74641	-0.360961	-0.0884416	-0.739486	-3.66809	-0.633794	-7.74351	Mannoprotein that is incorporated into the cell wall via a glycosylphosphatidylinositol (GPI) anchor, involved in the retention of siderophore-iron in the cell wall
YOR383C	FIT3	BioProcess=biological_process unknown	-0.593125	0.13654	-0.444142	-0.169792	-0.251543	0.245723	-0.0241084	0.386962	-8.22954	0.736979	-4.91715	NS	-0.228476	-0.733725	-3.16973	0	0	0	Mannoprotein that is incorporated into the cell wall via a glycosylphosphatidylinositol (GPI) anchor, involved in the retention of siderophore-iron in the cell wall
YOR386W	PHR1	BioProcess=photoreactive repair	-1.76992	0.620225	-1.76289	0.618956	-1.47102	0.93743	-1.50247	0.903554	-36.1242	3.87101	-5.0158	NS	-0.0143172	-0.0171387	-0.366863	0	0	0	DNA photolyase involved in photoreactivation, repairs pyrimidine dimers in the presence of visible light; induced by DNA damage; regulated by transcriptional repressor Rph1p
YOR389W	ORF:YOR389W	BioProcess=biological_process unknown	0.0949278	-0.205195	0.0393017	-0.186202	0.186911	0.0905666	0.147936	0.0470834	-3.09762	-0.278005	-2.13679	NS	-0.22498	-0.0767563	-2.68506	0	0	0	Putative protein of unknown function; expression regulated by copper levels
YPL001W	HAT1	BioProcess=chromatin silencing at telomere*	0.0502665	-0.0143599	-0.121793	0.198762	0.0192181	0.0333677	-0.0646217	-0.03071	NS	NS	NS	-2.46996	0	0	0	-0.336378	-0.709024	-0.545578	Catalytic subunit of the Hat1p-Hat2p histone acetyltransferase complex that uses the cofactor acetyl coenzyme A, to acetylate free nuclear and cytoplasmic histone H4; involved in telomeric silencing and DNA double-strand break repair
YPL011C	TAF3	BioProcess=transcription initiation from Pol II promoter*	0.195711	0.100086	0.200193	0.415544	-0.0338585	0.0241504	-0.0299843	-0.157309	NS	NS	-2.04977	NS	-0.177143	-0.870256	-2.83362	0	0	0	TFIID subunit (47 kDa), involved in promoter binding and RNA polymerase II transcription initiation
YPL015C	HST2	BioProcess=biological_process unknown	-0.408708	0.219757	-0.146506	-0.168743	-0.256618	0.225475	-0.368904	0.338455	-13.8972	0.747434	NS	-7.0447	0	0	0	-0.394587	-0.400153	-2.30878	Cytoplasmic member of the silencing information regulator 2 (Sir2) family of NAD(+)-dependent protein deacetylases; modulates nucleolar (rDNA) and telomeric silencing; possesses NAD(+)-dependent histone deacetylase activity in vitro
YPL019C	VTC3	BioProcess=vacuole fusion (non-autophagic)	-0.189028	0.0167642	-0.15982	0.00380157	-0.0505778	0.284805	-0.0847185	0.174156	-5.45805	0.368887	-2.25826	NS	-0.241899	-0.318308	-2.21398	0	0	0	Subunit of the vacuolar transporter chaperone (VTC) complex involved in membrane trafficking, vacuolar polyphosphate accumulation, microautophagy and non-autophagic vacuolar fusion
YPL043W	NOP4	BioProcess=rRNA processing	0.844423	-2.03135	1.11581	-1.48567	0.848969	-1.93354	1.00365	-1.9811	-34.2459	-3.63226	-3.68405	NS	-0.227333	-0.16702	-0.113758	0	0	0	Nucleolar protein, essential for processing and maturation of 27S pre-rRNA and large ribosomal subunit biogenesis; constituent of 66S pre-ribosomal particles; contains four RNA recognition motifs (RRMs)
YPL058C	PDR12	BioProcess=transport*	0.494899	-1.02713	0.628625	-1.54701	0.648699	-0.715393	0.635893	-0.608544	-23.0987	-2.03493	-4.16553	-3.79693	-0.111254	-0.195735	-0.770135	-0.517737	-1.02502	-4.97557	Plasma membrane ATP-binding cassette (ABC) transporter, weak-acid-inducible multidrug transporter required for weak organic acid resistance; induced by sorbate and benzoate and regulated by War1p; mutants exhibit sorbate hypersensitivity
YPL061W	ALD6	BioProcess=carbohydrate metabolism*	-1.14459	0.584543	-0.878166	0.637518	-1.00778	0.542256	-1.19382	0.388859	-29.126	2.5547	-2.59426	NS	-0.00709876	-0.296668	-0.197812	0	0	0	Cytosolic aldehyde dehydrogenase, activated by Mg2+ and utilizes NADP+ as the preferred coenzyme; required for conversion of acetaldehyde to acetate; constitutively expressed; locates to the mitochondrial outer surface upon oxidative stress
YPL075W	GCR1	BioProcess=positive regulation of glycolysis	-0.583174	0.33891	-0.595538	0.2815	-0.433156	0.480171	-0.441878	0.47699	-23.3898	1.35092	-2.5202	NS	-0.0524281	-0.0365494	-0.575942	0	0	0	Transcriptional activator of genes involved in glycolysis; DNA-binding protein that interacts and functions with the transcriptional activator Gcr2p
YPL078C	ATP4	BioProcess=ATP synthesis coupled proton transport	-0.160445	0.130391	-0.0577474	0.407514	-0.181939	0.22033	-0.340746	0.11426	-15.0841	0.581762	-5.9121	NS	-0.170297	-1.64535	-1.15845	0	0	0	Subunit b of the stator stalk of mitochondrial F1F0 ATP synthase, which is a large, evolutionarily conserved enzyme complex required for ATP synthesis; phosphorylated
YPL079W	RPL21B	BioProcess=protein biosynthesis	0.557998	-0.434844	0.439634	-0.398053	0.446421	-0.773197	0.354139	-0.681711	-20.6874	-1.66984	-2.3007	NS	-0.0456484	-0.0447243	-0.664584	0	0	0	Protein component of the large (60S) ribosomal subunit, nearly identical to Rpl21Ap and has similarity to rat L21 ribosomal protein
YPL087W	YDC1	BioProcess=sphingolipid metabolism	-0.937184	0.234875	-0.626883	0.190648	-0.512279	0.686551	-0.661462	0.669707	-22.8186	1.71791	-5.99132	-2.09745	-0.050722	-0.259463	-1.14017	-0.203492	-1.39695	-7.0101	Alkaline dihydroceramidase, involved in sphingolipid metabolism; preferentially hydrolyzes dihydroceramide to a free fatty acid and dihydrosphingosine; has a minor reverse activity
YPL092W	SSU1	BioProcess=sulfite transport	-1.5845	-0.00750302	-1.04425	1.16468	-1.45402	0.581675	-1.45396	0.360386	-27.0468	3.48712	-9.30154	NS	-0.66628	-0.95688	-0.168075	0	0	0	Plasma membrane sulfite pump involved in sulfite metabolism and required for efficient sulfite efflux; major facilitator superfamily protein
YPL097W	MSY1	BioProcess=not yet annotated	-0.0745873	0.0805231	-0.241609	0.288326	-0.0388351	0.123551	-0.123488	0.142932	-7.13967	0.185941	NS	-2.00163	0	0	0	-0.0533511	-0.275802	-0.119264	Mitochondrial tyrosyl-tRNA synthetase
YPL104W	MSD1	BioProcess=protein biosynthesis	-0.243649	0.0448197	-0.375947	0.317802	-0.190617	0.232661	-0.145937	0.120856	-11.0713	0.594931	NS	-2.33128	0	0	0	-0.17085	-0.620822	-0.909	Mitochondrial aspartyl-tRNA synthetase, required for acylation of aspartyl-tRNA; yeast and bacterial aspartyl-, asparaginyl-, and lysyl-tRNA synthetases contain regions with high sequence similarity, suggesting a common ancestral gene
YPL106C	SSE1	BioProcess=protein folding	0.405929	-0.263677	0.0556535	-0.384018	0.221525	-0.0767369	0.0413462	-0.213598	-10.9	-0.525318	-3.23216	-2.08059	-1.78222	-0.201109	-0.208938	-4.27937	-0.417269	-0.435068	ATPase that is a component of the heat shock protein Hsp90 chaperone complex; binds unfolded proteins; member of the heat shock protein 70 (HSP70) family; localized to the cytoplasm
YPL109C	ORF:YPL109C	BioProcess=biological_process unknown	-0.770953	0.317516	-0.723315	0.275809	-0.550507	0.488048	-0.68449	0.446256	-27.4739	1.57636	-3.02534	NS	-0.0984276	-0.106017	-0.436661	0	0	0	Putative protein of unknown function; the authentic, non-tagged protein is detected in highly purified mitochondria in high-throughput studies
YPL118W	MRP51	BioProcess=protein biosynthesis*	0.0114421	-0.0272112	-0.0575996	0.302369	0.0172115	0.0622293	-0.0792758	-0.00382827	-2.75436	0.0147383	-2.15824	-3.12554	-0.249859	-1.81064	-0.762192	-0.33858	-2.60762	-1.07997	Mitochondrial ribosomal protein of the small subunit; MRP51 exhibits genetic interactions with mutations in the COX2 and COX3 mRNA 5'-untranslated leader sequences
YPL131W	RPL5	BioProcess=protein biosynthesis*	0.417687	-0.305038	0.43808	-0.208702	0.353735	-0.433558	0.166315	-0.424931	-17.3498	-1.14432	-2.62127	NS	-0.0501887	-0.288601	-0.862011	0	0	0	Protein component of the large (60S) ribosomal subunit with similarity to E. coli L18 and rat L5 ribosomal proteins; binds 5S rRNA and is required for 60S subunit assembly
YPL137C	ORF:YPL137C	BioProcess=biological_process unknown	0.00397002	-0.0061523	0.166651	-0.228198	0.0523691	-0.0986463	0.101383	-0.0435277	-4.31403	-0.195691	NS	-2.01474	0	0	0	-0.113711	-0.540563	-0.20577	Glc7-interacting protein whose overexpression relocalizes Glc7p from the nucleus and prevents chromosome segregation; may interact with ribosomes, based on co-purification experiments
YPL140C	MKK2	BioProcess=protein amino acid phosphorylation*	0.0774278	0.0298394	0.0102622	0.167413	0.114933	-0.212824	0.0656067	-0.16408	-2.34731	-0.423559	NS	-3.65746	0	0	0	-0.193105	-0.19687	-2.61604	Mitogen-activated kinase kinase involved in protein kinase C signaling pathway that controls cell integrity; upon activation by Bck1p phosphorylates downstream target, Slt2p; functionally redundant with Mkk1p
YPL143W	RPL33A	BioProcess=protein biosynthesis	0.488406	-0.29251	0.44793	-0.118259	0.33495	-0.509262	0.207269	-0.525884	-14.131	-1.18372	-2.92083	NS	-0.00732387	-0.236204	-1.32374	0	0	0	N-terminally acetylated ribosomal protein L37 of the large (60S) ribosomal subunit, nearly identical to Rpl33Bp and has similarity to rat L35a; rpl33a null mutant exhibits slow growth while rpl33a rpl33b double null mutant is inviable
YPL144W	ORF:YPL144W	BioProcess=biological_process unknown	0.359596	0.0179173	0.187403	0.261854	0.253947	-0.207589	0.266285	-0.233383	-4.90799	-0.725661	NS	-2.12202	0	0	0	-0.0907353	-0.138207	-2.42729	Component of a heterodimeric Poc4p-Irc25p chaperone involved in assembly of alpha subunits into the 20S proteasome; may regulate formation of proteasome isoforms with alternative subunits under different conditions
YPL150W	ORF:YPL150W	BioProcess=biological_process unknown	-0.408034	0.185584	-0.649382	0.0421163	-0.530373	0.472508	-0.535052	0.364582	-17.4057	1.48748	-2.43043	NS	-0.451248	-0.214228	-0.579476	0	0	0	Putative protein kinase of unknown cellular role
YPL154C	PEP4	BioProcess=vacuolar protein catabolism*	-0.481748	0.133425	-0.166479	0.154064	-0.282851	0.264795	-0.317923	0.295571	-17.0415	0.825066	-2.5601	NS	-0.457382	-0.472869	-0.437334	0	0	0	Vacuolar aspartyl protease (proteinase A), required for the posttranslational precursor maturation of vacuolar proteinases; important for protein turnover after oxidative damage; synthesized as a zymogen, self-activates
YPL157W	ORF:YPL157W	BioProcess=biological_process unknown	0.78292	-1.02006	0.58694	-0.689677	0.62754	-0.977115	0.656592	-0.817255	-29.8082	-2.22598	NS	-2.70796	0	0	0	-1.09932	-0.117336	-0.457346	Trimethyl guanosine synthase, conserved nucleolar methyl transferase that converts the m(7)G cap structure of snRNAs, snoRNAs, and telomerase TLC1 RNA to m(2,2,7)G; also required for ribosome synthesis and nucleolar morphology
YPL162C	ORF:YPL162C	BioProcess=biological_process unknown	-0.144992	-0.0384279	0.0153934	-0.191972	-0.050676	0.135852	0.0391821	0.208105	NS	NS	-2.01341	NS	-0.35296	-0.317676	-2.5547	0	0	0	Putative protein of unknown function; green fluorescent protein (GFP)-fusion protein localizes to the membrane of vacuole with cell cycle-correlated morphology
YPL166W	ORF:YPL166W	BioProcess=biological_process unknown	-1.70526	0.706996	-1.47395	0.529222	-1.42824	0.612344	-1.58585	0.75191	-35.2573	3.45675	NS	-2.25848	0	0	0	-0.0711652	-0.154348	-0.91717	Autophagy-specific protein that is required for recruitment of other ATG proteins to the pre-autophagosomal structure (PAS); interacts with Atg17p and localizas to the PAS in a manner interdependent with Atg17p and Cis1p; not conserved
YPL167C	REV3	BioProcess=DNA repair*	0.149266	-0.133753	-0.117394	0.243229	-0.112007	-0.140115	-0.0446771	-0.166738	NS	NS	NS	-2.13644	0	0	0	-0.258821	-0.106191	-1.68342	Catalytic subunit of DNA polymerase zeta, involved in translesion synthesis during post-replication repair; required for mutagenesis induced by DNA damage; involved in double-strand break repair
YPL177C	CUP9	BioProcess=transcription initiation from Pol II promoter*	-0.390483	0.654264	-0.31125	0.774532	-0.612912	0.39931	-0.653845	0.388572	-14.3311	1.60931	-2.0652	NS	-0.0780882	-0.140117	-1.02092	0	0	0	Homeodomain-containing transcriptional repressor of PTR2, which encodes a major peptide transporter; imported peptides activate ubiquitin-dependent proteolysis, resulting in degradation of Cup9p and de-repression of PTR2 transcription
YPL179W	PPQ1	BioProcess=regulation of translation	0.302627	-0.399344	0.441809	-0.584578	0.502831	-0.198139	0.426547	-0.152222	-15.2459	-1.21646	-2.00652	NS	-0.0545392	-0.0106892	-0.932148	0	0	0	Putative protein serine/threonine phosphatase; null mutation enhances efficiency of translational suppressors
YPL180W	ORF:YPL180W	BioProcess=biological_process unknown	-0.0238852	0.0503907	-0.305165	0.253964	-0.122974	0.100762	-0.0870228	0.0339315	-5.37603	0.343611	NS	-2.61678	0	0	0	-0.258515	-0.0985838	-0.10738	Subunit of TORC1 (Tor1p or Tor2p-Kog1p-Lst8p-Tco89p), a complex that regulates growth in response to nutrient availability; cooperates with Ssd1p in the maintenance of cellular integrity; deletion strains are hypersensitive to rapamycin
YPL206C	ORF:YPL206C	BioProcess=biological_process unknown	-0.418423	0.150806	-0.306645	0.151004	-0.258438	0.207889	-0.240517	0.286969	-19.1729	0.7272	-2.46581	NS	-0.280993	-0.0161653	-0.6905	0	0	0	Phosphatidyl Glycerol phospholipase C; regulates the phosphatidylglycerol (PG) content via a phospholipase C-type degradation mechanism; contains glycerophosphodiester phosphodiesterase motifs
YPL207W	ORF:YPL207W	BioProcess=biological_process unknown	0.565613	-0.858151	0.65595	-1.06394	0.594522	-0.805327	0.531714	-0.7427	-29.3743	-2.00062	NS	-2.11311	0	0	0	-0.291555	-0.290443	-0.928954	Protein required for the synthesis of wybutosine, a modified guanosine found at the 3'-position adjacent to the anticodon of phenylalanine tRNA which supports reading frame maintenance by stabilizing codon-anticodon interactions
YPL212C	PUS1	BioProcess=not yet annotated	0.469316	-0.406963	0.291351	-0.0790811	0.301196	-0.543737	0.361467	-0.616994	-22.5406	-1.15585	-4.48756	-5.75442	-0.104331	-0.126531	-0.882182	-0.471028	-0.592581	-5.58375	tRNA:pseudouridine synthase, introduces pseudouridines at positions 26-28, 34-36, 65, and 67 of tRNA; nuclear protein that appears to be involved in tRNA export; also acts on U2 snRNA
YPL221W	BOP1	BioProcess=biological_process unknown	-0.32825	0.0994743	-0.0901241	-0.26887	-0.194659	0.0555118	-0.154564	0.154034	-2.80206	0.445683	NS	-2.27845	0	0	0	-0.0124957	-0.586818	-1.19736	Putative FAD transporter; required for uptake of FAD into endoplasmic reticulum; involved in cell wall maintenance
YPL223C	GRE1	BioProcess=biological_process unknown	-1.22855	0.394346	-1.34858	0.922641	-1.7506	0.757632	-2.16622	0.622143	-23.9986	4.26815	-2.59565	-2.9619	-0.0351181	-0.289442	-0.414084	-0.147548	-1.77688	-2.72016	Hydrophilin of unknown function; stress induced (osmotic, ionic, oxidative, heat shock and heavy metals); regulated by the HOG pathway
YPL224C	MMT2	BioProcess=iron homeostasis	-0.792168	0.335482	-0.81001	0.218313	-0.758432	0.47433	-0.74058	0.515272	-28.8619	1.99019	-2.42247	NS	-0.0382681	-0.103602	-0.341694	0	0	0	Putative metal transporter involved in mitochondrial iron accumulation; closely related to Mmt1p
[truncated: 48 more rows]

## Sheet: GO_Down
GO term results for 216 differentially expressed genes that are >2 fold lower after sulfite treatment
Category	Term	Count	%	P-value	Genes	List Total	Population Hits	Population Total	Fold Enrichment	Bonferroni	Benjamini	FDR
[truncated: 46 more rows]

## Sheet: GO_up
GO term results for 271 differentially expressed genes that are >2 fold higher after sulfite treatment
[truncated: 39 more rows]
