# Supplementary material for: Divergence of the Yeast Transcription Factor FZF1 Affects Sulfite Resistance
Source: PLoS Genet. 2012 Jun 14;8(6):e1002763. doi: 10.1371/journal.pgen.1002763 (PMC3375221; doi:10.1371/journal.pgen.1002763)
Supplement: Table S1 — Evidence for rate heterogeneity upstream of FZF1 depends on the alignment. (XLS) [file pgen.1002763.s007.xls]

## Sheet: Sheet1
Table S1. Evidence for rate heterogeneity upstream of FZF1 depends on the alignment.
				Branch-specific substitution rate ratioe
Alignment Programa	Alternate ATGb	Parametersc	P-valued	S. cer	S. par	Node 1	S. mik	S. bay	Significant Rate Heterogeneityf
Original	Y	default	5.51594e-06	1.517	1.2033	0	0.745439	0.539641	***
CLUSTAL	N	default	0.0189811	1.15277	1.0696	0.445157	0.455705	0.779583
CLUSTAL	N	G=3,E=1.33	7.10976e-06	0.617021	1.54754	0	0.620139	0.302218	***
CLUSTAL	Y	G=3,E=1.33	0.000433078	0.929051	0.770088	0.072269	0.648087	0.221209	***
CLUSTAL	N	G=6,E=1.33	0.000397615	0.780096	1.58853	0	0.78108	0.493444	***
CLUSTAL	Y	G=6,E=1.33	0.00017702	1.20084	1.01106	0.0102909	0.669639	0.390483	***
CLUSTAL	N	G=6,E=2.66	0.000193646	0.682536	1.48878	0	0.775003	0.490787	***
CLUSTAL	Y	G=6,E=2.66	2.55361e-05	1.22036	1.27883	0	0.639953	0.470954	***
MUSCLE	N	default	0.116769	0.92819	1.03255	0.0406369	0.666596	0.757407
MUSCLE	Y	default	0.324664	0.927997	0.833862	0.0916525	0.78872	0.647057
TCOFFEE	N	default	0.0189811	1.15277	1.0696	0.445157	0.455705	0.779583
TCOFFEE	Y	default	5.16105e-06	1.51731	1.2048	0	0.747268	0.535709	***
MAFFT	N	default	0.240465	0.96197	0.961164	0.219774	0.689114	0.915517
MAFFT	Y	default	0.429302	1.04433	0.695801	0.192298	0.844127	0.839336
PRANK	N	don't trust insertions	0.00152392	0.626865	1.28428	0	0.819581	0.445407	*
PRANK	Y	don't trust insertions	0.00591789	0.570711	0.9668	0	0.919138	0.432517
DCA	N	do not approximate cut positions	0.0125745	0.942142	1.35422	0.29326	0.500453	0.671967
DCA	Y	do not approximate cut positions	0.0815043	0.880209	1.05818	0.436708	0.601242	0.481489
a The original intergenic alignment is from Kellis et al. (2003) using Clustalw and all other alignments were generated using the alignment program listed.
b Kellis et al. (2003) predicted an alternate ATG start site for FZF1 in S. paradoxus and S. mikatae. Alignments were generated with noncoding regions defined by the aligned ATG or with the alternate ATG for S. paradoxus and S. mikatae.
c Parameters used for the alignment programs. G=gap opening penalty, E = Gap extension penalty.
d P-value from HyPhy likelihood ratio test.
e The ratio of the noncoding to four-fold degenerate substitution rate for each lineage in the unconstrained model: S. cerevisiae (S. cer), S. paradoxus (S. par), S. mikatae (S. mik), S. bayanus (S. bay).
f Significance of rate heterogeneity after Bonferroni correction is shown by P < 0.01 (***) and P < 0.05 (*).
